# Supplementary material for: Engineering transkingdom signalling in plants to control gene expression in rhizosphere bacteria
Source: Nat Commun. 2019 Jul 31;10:3430. doi: 10.1038/s41467-019-10882-x (PMC6668481; doi:10.1038/s41467-019-10882-x)
Supplement: Supplementary file 5 — Supplementary Data 1 [file 41467_2019_10882_MOESM5_ESM.xlsx]

## Sheet: Sheet1
Medicago hairy roots
N = 3
Sample 1	EIC245	Sample 2	EIC245	Sample 3	EIC245
Retention time (min)	Area	Retention time (min)	Area	Retention time (min)	Area
5.334	4245.46	5.11	6425.06	5.182	3285.61
5.413	21009.1	5.169	1157.89	5.344	9737.96
5.482	2174.69	5.301	2574.34	5.413	37588.7
5.532	5298.43	5.327	3401.68	5.479	31407.1
5.621	2144.97	5.4	42220.7	5.528	19640
5.888	34610.1	5.472	1761.95	5.901	91239.6
5.973	12721.3	5.522	1611.61	6.026	38874.6
6.079	3130.4	5.687	2300.05	6.148	10599.8
6.243	22885.9	5.776	599.17	6.243	44494.8
6.299	15753.5	5.828	1743.57	6.345	50857.7
6.349	32592.9	5.884	68397.3	6.398	29476.9
6.405	41011.1	5.973	25962.5	6.527	213889
6.517	134090	6.026	3490.57	6.619	57844.8
6.586	28365.4	6.082	1487.17	6.718	15382.5
6.853	1327.71	6.121	2086.93	6.777	5566.64
6.899	1104.39	6.194	2770.74	6.843	13112.6
6.945	3685.36	6.243	6763.63	6.899	19730.8
6.978	4343.17	6.299	14186.7	6.955	67569.6
7.037	45653.1	6.349	32659.3	7.044	168811
7.116	8652.84	6.405	13301.6	7.12	41448.2
7.169	18015.5	6.451	4482.37	7.189	112641
7.238	108824	6.52	286808	7.251	413870
7.482	15781.7	6.622	52403.8	7.403	6795.38
7.683	1425.71	6.728	4522.37	7.479	63939.2
7.864	1561.8	6.85	14342.1	7.568	4475.36
8.032	14303	6.906	14152.8	7.68	7377
8.181	14879	6.945	16144.7	7.861	2469.26
8.306	18781.4	7.051	58553.9	8.029	38098
8.467	4024.7	7.123	16481.2	8.181	35302.2
8.523	8803.6	7.179	116949	8.309	65119.9
8.747	260372	7.212	103733	8.467	8962.61
8.823	13239.7	7.248	733237	8.53	14969.2
9.495	3965.73	7.413	4378.3	8.744	310064
10.329	1186.23	7.492	46667.6	8.817	16090.8
11.67	2595.04	7.594	3575.7	9.495	7014.59
11.808	2961.29	7.713	9537.02	10.181	2289.85
12.019	1740.74	7.864	2217.34	10.79	2095.68
12.135	3289.04	8.039	20950.1	11.087	2648.97
12.345	2001.01	8.191	31194.3	11.37	1359.85
12.411	111357	8.319	47368.6	11.67	5213.9
12.592	3703.81	8.54	99456.6	11.808	8797.53
12.79	7320.17	8.757	494169	12.016	5853.88
		8.836	18256.5	12.131	13630.7
		9.505	6492.22	12.23	4872.07
		10.332	3380.59	12.349	15414.4
		11.505	820.91	12.411	237139
		11.673	2171.47	12.589	20953.8
		11.812	2223.27	12.727	6804.21
		12.019	1379.31	12.79	29856.1
		12.134	4695.12	12.998	1666.14
		12.352	1053.42
		12.418	78682.1
		12.592	2921.19
		12.741	1349.45
		12.79	6309.86
