# Supplementary material for: Engineering transkingdom signalling in plants to control gene expression in rhizosphere bacteria
Source: Nat Commun. 2019 Jul 31;10:3430. doi: 10.1038/s41467-019-10882-x (PMC6668481; doi:10.1038/s41467-019-10882-x)
Supplement: Supplementary file 6 — Supplementary Data 2 [file 41467_2019_10882_MOESM6_ESM.xlsx]

## Sheet: Sheet1
Barley T0 plant roots
n = 10
Sample 1	EIC245	Sample 2	EIC245	Sample 3	EIC245	Sample 4	EIC245	Sample 5	EIC245	Sample 6	EIC245	Sample 7	EIC245	Sample 8	EIC245	Sample 9	EIC245	Sample 10	EIC245
Retention time (min)	Area	Retention time (min)	Area	Retention time (min)	Area	Retention time (min)	Area	Retention time (min)	Area	Retention time (min)	Area	Retention time (min)	Area	Retention time (min)	Area	Retention time (min)	Area	Retention time (min)	Area
5.123	1372.51	5.107	13792.3	5.311	4438.41	5.126	8049.61	5.123	14451.8	5.262	4097.97	5.291	5017.12	5.113	2340.88	5.37	7518.17	5.268	6289.59
5.328	3346.86	5.327	3361.02	5.393	19613.6	5.317	3032.17	5.311	11095	5.364	16368.2	5.37	62806.7	5.272	10873.5	5.416	32142.8	5.367	29473.6
5.403	22096.7	5.407	31830.1	5.505	2161.87	5.403	21027.1	5.403	28600.4	5.42	31647.1	5.476	8341.52	5.364	32295.3	5.479	5948.65	5.416	47932
5.466	5419.59	5.519	5981.67	5.584	2462.15	5.508	6548.1	5.509	7237.65	5.482	9888.68	5.545	1819.06	5.416	50269.9	5.561	5636	5.479	12589.3
5.512	4754.81	5.584	2096.06	5.851	42331.1	5.581	1778.88	5.67	5414.67	5.545	5869.85	5.828	37422.6	5.479	10714.1	5.832	37979.5	5.541	8271.76
5.677	1042.16	5.687	4817.74	5.924	11051.5	5.858	24726.2	5.851	72450.4	5.703	207.76	5.901	9315.81	5.548	2985.91	5.954	2190.7	5.831	24886.3
5.848	65599.9	5.851	70881.9	5.98	1729.63	5.927	4274.08	5.93	33924.2	5.752	1494.27	5.953	1666	5.825	40705.6	6.042	17613.8	5.858	18377.7
5.934	33596.2	5.934	32313.3	6.075	18852.1	6.078	8524.47	5.983	3375.77	5.825	19777.4	6.042	17427.4	5.858	36441.8	6.164	7196.61	5.934	6545.04
5.983	4697.67	5.977	4388.13	6.191	4900.5	6.194	6327.74	6.033	512.1	5.861	7729.92	6.161	6479.32	5.94	12357.1	6.263	41045.7	6.039	22841
6.075	14641.8	6.072	11654.4	6.296	31146.2	6.296	39199.5	6.075	13552	5.947	2147.71	6.266	38790.1	6.036	27145.6	6.313	1813.28	6.161	7027.7
6.191	4751.93	6.194	9470.74	6.339	1429.96	6.342	3922.77	6.191	7766.42	6.036	19154.3	6.312	5305.62	6.158	7929.17	6.527	40026.3	6.266	41157.9
6.24	1182.37	6.24	1761.11	6.461	14768.1	6.461	15537.9	6.243	3520.7	6.158	5936.34	6.431	22785.9	6.263	37364.6	6.639	32348.9	6.52	56418.5
6.299	34155.6	6.296	37290.5	6.553	32086.2	6.553	9203.41	6.296	39148.7	6.26	38794.2	6.523	42971.3	6.369	1011.46	6.692	3227.99	6.629	74540.9
6.349	8434.17	6.346	7456.96	6.658	33595.3	6.652	21408.8	6.349	7853.82	6.408	2055.94	6.632	43930.4	6.454	21170.7	6.764	158447	6.757	86506.2
6.464	61167.5	6.464	65589	6.734	7060.96	6.728	5833.41	6.464	77824.5	6.451	4544.5	6.695	1222.89	6.52	70225.7	6.813	129736	6.807	74786.5
6.56	60824.8	6.533	49087.8	6.803	250340	6.793	115516	6.56	73056.3	6.52	34365.3	6.761	131724	6.632	96068.1	6.856	66877.6	6.846	27407.6
6.659	84433.4	6.655	61886.9	6.853	272715	6.846	99933.7	6.659	99389.1	6.632	37425.9	6.813	111428	6.771	184521	7.011	21922.4	7.018	21097.9
6.728	9066.5	6.721	2455.73	7.004	33569.8	6.889	67161.2	6.724	6955.62	6.751	87779.9	6.856	66384.4	6.82	142820	7.07	5117.37	7.074	83819.9
6.79	112313	6.784	58021.1	7.047	93842.4	7.008	5466.87	6.794	135783	6.807	73825	6.968	10215.8	6.86	63341	7.136	5493.22	7.133	41399.8
6.85	104075	6.833	63227.2	7.123	156065	7.041	21875.3	6.853	128871	6.85	42830.7	7.008	24432.2	6.968	5641.66	7.383	141112	7.377	80843.6
6.896	98006.9	6.883	64179.2	7.156	148393	7.09	30806.4	6.889	111590	7.011	18025.9	7.051	36946.8	7.018	36490.4	7.453	5864.12	7.597	33522.6
7.047	81500.7	7.001	17857.6	7.439	240223	7.12	66376.3	7.004	35785	7.07	34920	7.087	62496.3	7.064	70386.6	7.601	61348.3	7.739	7863.9
7.09	90811.6	7.041	30870	7.499	10966.6	7.159	66586.4	7.044	56739.1	7.133	31850.3	7.123	59536.3	7.1	75289.4	7.736	4155.29	8.187	87587.2
7.123	139427	7.09	109174	7.63	97503.3	7.413	131673	7.09	153412	7.374	84660.3	7.38	111202	7.136	76181.9	7.858	569.58	8.26	4451.33
7.159	153056	7.12	172478	7.772	3067.65	7.489	4999.79	7.123	285109	7.456	3674.28	7.449	4122.69	7.387	150153	8.191	145828	8.494	30283.2
7.416	140664	7.156	187708	7.897	4100.38	7.64	62341.4	7.159	296447	7.594	43840.8	7.591	49822.9	7.456	9771.16	8.497	72803.3	8.602	2445.43
7.496	7415.21	7.406	80072	8.25	241607	7.775	1844.66	7.413	151103	7.736	2848.16	7.736	3760.38	7.604	64818.6	8.603	8614.51	8.695	56257.8
7.631	52540.6	7.486	4350.89	8.536	127258	7.877	1536.57	7.499	5555.95	7.845	2397.52	8.187	114816	7.743	3216.57	8.682	29713.5	9.373	3142.1
7.769	3565.91	7.621	26440.9	8.635	11721.9	8.227	134200	7.634	59881.6	8.184	85415.2	8.26	2034.5	8.194	156188	9.374	4930.4	10.695	1324.87
8.227	120398	7.766	4966.52	8.721	25843.3	8.306	577.72	7.766	3792.18	8.266	1989.52	8.504	48893.1	8.26	5706.2	10.497	665.49	11.014	2019.99
8.29	2663.34	8.214	72132.8	9.413	3865.61	8.533	60639.2	7.812	150.68	8.49	34539.8	8.593	1088.02	8.504	73511.9	11.014	4517.22	11.39	24387.3
8.53	46165.8	8.527	19340.2	11.027	2576.65	8.655	1436.29	8.227	131754	8.596	1445.31	8.691	49290.6	8.599	18777.3	11.4	28849.4	11.943	7990.25
8.636	9977.79	8.629	7973.48	11.518	20096.1	8.737	30692.3	8.299	2906.68	8.688	38248.9	9.199	1693.72	8.698	56221.8	11.495	878.3	12.157	2171.16
8.728	35179.3	8.715	21079.5	11.821	2063.37	9.436	5455.95	8.537	61478.8	9.374	2794.48	9.377	3150.57	9.192	1595.38	11.944	8551.82	12.23	4036.35
9.406	3238.97	9.232	1085.89	11.97	19653.4	10.54	3948.66	8.639	2853.73	10.408	481.54	10.454	1406.68	9.374	3346.59	12.016	3271.44	12.276	7326.01
10.583	3624.54	9.403	2837.35	12.032	2086.99	11.037	2441.8	8.728	40737.3	10.458	1201.26	11.001	3212.46	10.22	1909.09	12.164	11013.5	12.342	157622
10.721	2983.45	10.573	842.6	12.078	14761.4	11.512	11262.1	9.113	217.82	10.698	1741.57	11.393	18920.4	10.454	1155.67	12.227	11778.5	12.431	14518.4
10.916	5511.45	10.714	1570.37	12.187	10825.4	11.91	1136.31	9.403	3222.05	11.39	12675	11.492	2552.67	10.701	1490.2	12.276	26707.9	12.513	10762.2
11.031	5008.91	10.919	3338.59	12.302	33548.4	11.97	9102.68	10.57	1442.76	11.884	1016.03	11.729	413.89	11.004	5836.43	12.342	249329	12.576	28064
11.324	6737.25	11.024	4495.32	12.349	659584	12.075	2355.64	10.724	3137.9	11.943	10386.3	11.887	1834.22	11.262	6742.82	12.464	38592.6	12.652	6264.3
11.518	21092.3	11.34	2964.05	12.54	35067.5	12.187	5141.25	10.912	6032.9	12.016	3039.88	11.94	10894.9	11.387	17318.6	12.51	25256	12.711	102786
11.657	3665.07	11.522	17076	12.691	39624.8	12.299	9439.84	11.031	6216.77	12.055	5724.78	12.013	1135.75	11.502	1652.55	12.586	53283.4	12.915	5995.36
11.739	1421.22	11.822	3670.67	12.734	71910.3	12.355	458305	11.321	4753.84	12.161	7275.64	12.161	5545.45	11.888	3899.9	12.649	15865.6	13.172	4597.48
11.822	5046.27	11.953	18672	12.807	172451	12.536	15790.1	11.515	7845.05	12.227	4744.36	12.23	5898.18	11.944	21026.4	12.714	156515	13.32	4421.56
11.894	1226.99	12.026	7020.4	12.886	17071.5	12.675	39888.4	11.647	2614.26	12.276	13800.2	12.276	15131.7	12.013	4535.49	12.856	5577.38	13.551	2401.93
11.953	15293.1	12.075	14839.9	12.945	4879.36	12.737	38918.6	11.729	1507.99	12.342	222455	12.342	378964	12.052	4239.01	12.912	5732.88	14.039	3732.73
12.023	5007.98	12.121	7179.01	13.353	6962.97	12.797	283850	11.822	6388.75	12.513	17879.3	12.431	2024.76	12.098	3260.5	13.321	11413.5
12.079	29451.3	12.167	10633.9	13.541	3663.6	12.945	1540.93	11.953	24932.6	12.569	6758.13	12.51	19621.2	12.161	22588.2	13.505	1860.46
12.115	4827.71	12.299	14639.2	13.591	6933.02	13.353	7879.93	12.022	7922.25	12.645	49422.6	12.573	13461.8	12.23	7823.6	13.551	2402.66
12.171	9655.39	12.349	632476	14.088	10764.3	13.432	2377.44	12.075	22381.9	12.708	46477.8	12.648	13131.6	12.276	34494.8	14.042	7656.53
12.24	926.84	12.54	35192.2			13.584	2500.32	12.121	7241.44	12.912	3649.29	12.708	89702.7	12.326	611816
12.289	10929.5	12.612	5747.19			14.091	4083.76	12.174	15133	13.041	8144.28	12.856	2651.67	12.434	2534.96
12.352	598677	12.691	17903.5					12.293	19812.7	13.169	2136.69	12.915	3873.25	12.514	42632.2
12.527	17975.8	12.738	36412.7					12.349	321562	13.324	2404.81	13.166	4691.99	12.583	20708.1
12.682	26854.8	12.797	138483					12.382	314632	13.377	3361.68	13.317	6889.39	12.649	20451.5
12.724	32024.5	12.879	4743.14					12.53	20324.1	13.548	2734.58	13.554	3263.72	12.708	172204
12.8	162783	13.107	3204.94					12.681	15294.1	14.046	3280.96	14.042	5093.98	12.856	4650.92
12.883	12213.1	13.179	1777.6					12.724	43618.5					12.916	6389.4
13.186	1850.37	13.35	11295.4					12.797	96026.5					13.169	5589.53
13.354	7505.44	13.545	3408.72					12.882	11099.6					13.321	9692.48
13.545	2076.13	13.591	3586.4					13.192	2731.59					13.509	1006.12
13.591	3888.2	14.088	20931.7					13.35	18613.4					13.558	3670.92
14.085	17842.1							13.423	1288.83					13.901	787.56
								13.541	4713.55					14.049	6818.32
								13.588	5645.43
								13.733	1285.88
								14.019	2516.27
								14.085	22178.9
