# Supplementary material for: Engineering transkingdom signalling in plants to control gene expression in rhizosphere bacteria
Source: Nat Commun. 2019 Jul 31;10:3430. doi: 10.1038/s41467-019-10882-x (PMC6668481; doi:10.1038/s41467-019-10882-x)
Supplement: Supplementary file 7 — Supplementary Data 3 [file 41467_2019_10882_MOESM7_ESM.xlsx]

## Sheet: Sheet1
Barley T1 plant roots
Expt1, n = 10
Sample 1	EIC245	Sample 2	EIC245	Sample 3	EIC245	Sample 4	EIC245	Sample 5	EIC245	Sample 6	EIC245	Sample 7	EIC245	Sample 8	EIC245	Sample 9	EIC245	Sample 10	EIC245
Retention time (min)	Area	Retention time (min)	Area	Retention time (min)	Area	Retention time (min)	Area	Retention time (min)	Area	Retention time (min)	Area	Retention time (min)	Area	Retention time (min)	Area	Retention time (min)	Area	Retention time (min)	Area
5.113	192424	5.17	3521.78	5.117	4323.49	5.169	2583.19	5.16	28135.1	5.143	9187.7	5.117	1024.31	5.163	16010.6	5.13	6625.16	5.173	14462.8
5.232	3518.3	5.348	9845.68	5.163	24578.3	5.314	921.44	5.278	5023.21	5.268	4069.54	5.176	4387.65	5.44	5922.3	5.262	4586.52	5.443	14390.6
5.275	20389.7	5.453	8099.75	5.443	5922.24	5.354	8367.03	5.436	7621.92	5.384	1045.51	5.311	869.4	5.486	2486.22	5.328	1154.39	5.532	18073.2
5.423	37438.6	5.578	18877	5.525	11582	5.459	4543.65	5.489	2378.92	5.417	10377.6	5.357	10340	5.522	8601.12	5.377	4008.22	5.591	24906.1
5.505	4947.12	5.68	1702.58	5.588	7563.19	5.581	16307	5.525	20263	5.436	8693	5.459	6526.28	5.581	7234.06	5.413	9163.24	5.634	15888.1
5.532	17415.8	5.753	1025.35	5.634	15301.5	5.746	773.07	5.585	14052	5.525	9830.17	5.581	13705.2	5.631	14063.6	5.43	23955.2	5.7	6018.65
5.631	44358.2	5.901	4279.9	5.687	10940.7	5.944	122161	5.628	17253.8	5.585	3569.26	5.944	152435	5.69	20006.3	5.519	18163.1	5.796	2215.85
5.7	4197.83	5.941	108442	5.997	64200.8	6.029	122561	5.684	5713.65	5.624	19416.5	6.033	136844	5.894	2652.84	5.585	21990.2	5.881	7404.21
5.815	10099.5	6.03	103473	6.076	10648.4	6.089	4041.11	5.789	1594.58	5.7	9472.27	6.085	1948.04	5.987	70916.6	5.618	16834.2	6.01	138974
5.884	12142.4	6.086	3617.01	6.204	11552.7	6.148	3374.31	5.881	4633.38	5.878	2588.85	6.145	1540.78	6.079	7037.4	5.69	5147.93	6.086	29088
5.963	297042	6.178	2209.08	6.319	23357.5	6.181	2479.5	6	113881	5.96	50201.9	6.178	2705.01	6.194	13479.1	5.792	3688.86	6.198	14080.1
6.013	312446	6.303	4388.7	6.435	44102	6.309	4831.78	6.043	5440.16	5.98	31734.7	6.316	3955.75	6.319	12472.9	5.878	7955.46	6.319	12641.3
6.046	122670	6.425	22003.3	6.632	11599.4	6.428	24616.6	6.079	19129.9	6.01	28602.5	6.425	21136.3	6.431	45930.3	5.957	30034.7	6.431	43706.4
6.092	253659	6.471	5493.44	6.83	5887.45	6.474	3454.32	6.198	14867	6.039	16334.1	6.474	2915.09	6.629	10500.9	6.003	107297	6.626	14940
6.158	6438.69	6.596	86841.3	6.949	69738.1	6.599	66616.6	6.316	24568.4	6.089	9637.64	6.599	73478.2	6.665	13887.5	6.039	23106	6.698	53990.4
6.197	32339.3	6.646	12516.1	7.001	64540	6.678	5817.94	6.432	45176.3	6.197	18417.4	6.678	33444.3	6.692	32360.2	6.082	43610.7	6.83	38516.9
6.323	18571.9	6.679	21339.4	7.051	32946	6.734	1104.23	6.471	756.78	6.313	25917	6.738	2511.1	6.744	8739.55	6.138	2090.18	6.949	74394.7
6.431	48461.7	6.738	2062.16	7.104	2856.03	6.777	4907.67	6.632	20920.1	6.431	49089	6.777	9677.5	6.827	49625.9	6.194	16893.7	7.001	58848.3
6.632	107961	6.774	9813.32	7.222	22775	6.935	26848.8	6.662	11452.6	6.632	16243.3	6.939	33712.3	6.952	113767	6.316	11959.6	7.048	39954.3
6.705	119081	6.936	26352.6	7.275	36350	6.995	33962.3	6.708	31630	6.669	8433.79	6.991	39731.7	7.008	94184.5	6.431	44479.3	7.104	2273.11
6.833	119569	6.992	33860.3	7.347	32751.6	7.038	21781.9	6.745	12536.8	6.698	20031.5	7.038	32503.9	7.051	55077.8	6.626	20036.7	7.212	22426.8
6.958	130791	7.034	21041.8	7.608	95532.7	7.268	463851	6.827	43831.2	6.744	10185.7	7.212	7941.69	7.1	4182.08	6.698	62693.3	7.275	78700.1
7.011	86236.9	7.123	2144.17	7.7	4672.22	7.308	423067	6.942	53049.1	6.817	27310.9	7.268	450698	7.215	38268.2	6.824	46390	7.347	131018
7.051	45491.4	7.216	6940.62	7.842	30821.4	7.344	523493	6.995	50905.9	6.945	86691.8	7.308	462578	7.275	40018.7	6.952	118269	7.608	117384
7.173	4836.88	7.268	409630	7.98	2535.86	7.512	1730.62	7.044	32166.8	6.998	71685	7.344	618126	7.347	39100.8	7.008	89242.4	7.845	52280
7.222	38319	7.305	355585	8.464	89078.4	7.594	35901.4	7.104	6415.21	7.051	39646.5	7.515	2018.02	7.611	129044	7.054	55748.6	7.983	2487.16
7.278	164900	7.344	408686	8.543	924	7.693	2334.94	7.216	21047.7	7.104	2819.41	7.601	41542.8	7.693	5383.28	7.216	25764.6	8.471	106460
7.351	196713	7.516	1343.99	8.804	25520.3	7.838	12459.8	7.272	42492.3	7.212	26844.6	7.7	1955.47	7.842	44162.7	7.278	37979.1	8.547	1020.38
7.611	147435	7.595	30564.4	8.906	35239.4	7.983	1483.26	7.308	14347.6	7.275	30092	7.795	1531.6	7.983	3158.75	7.347	51057.2	8.807	58571.9
7.7	12347.7	7.693	1218.2	9.001	24127.5	8.454	39501.2	7.347	52138.4	7.347	27827.4	7.838	15988.3	8.468	121492	7.608	122703	8.909	84568.6
7.845	50713.3	7.842	12185	9.621	3953.58	8.804	8553.98	7.604	99967.8	7.608	111856	8.458	47176.1	8.537	1264.76	7.707	6635.87	8.998	17265
7.98	3562.27	8.451	33155	10.655	3741.42	8.906	34025.7	7.693	5999.54	7.7	7118.57	8.619	1013.94	8.804	47280.8	7.845	46888.8	9.627	7848.92
8.474	126669	8.807	7986.59	10.873	2689.67	8.998	6450.33	7.835	28254	7.838	30639.2	8.705	311.29	8.902	24892.1	7.983	2713.1	10.827	8595.6
8.547	4054.98	8.906	24116.2	11.176	4824.66	9.624	2614.7	7.987	3833.13	7.98	2309.61	8.8	16002	9.005	19079.7	8.474	116863	10.873	2749.37
8.777	43799.4	8.998	5701.29	11.66	835.15	10.804	8776.69	8.468	96138.2	8.468	105623	8.909	35405.1	9.627	6266.02	8.537	857.73	11.94	20137.2
8.909	91189.5	9.621	1132.12	11.772	2002.6	10.866	1792.84	8.54	932.34	8.543	1379.97	8.998	6082.39	10.873	3550.54	8.8	71248.7	12.092	31834.9
9.008	31540.8	10.102	353.21	12.092	15515.3	11.179	1387.64	8.8	20987	8.616	1083.68	9.627	2935.42	11.173	4447.47	8.906	17159.5	12.158	7810.5
9.463	3973.25	10.817	7305.72	12.158	4293.78	11.291	1495.23	8.909	86825.3	8.797	25577.3	10.141	478.17	11.944	6617.55	9.005	21354.3	12.187	8504.48
9.627	7790.23	11.179	1872.22	12.211	21105.5	11.772	4333.82	8.998	15370.7	8.906	70482.7	10.454	512.8	12.092	17269.2	9.631	6527.58	12.211	8475.57
10.873	3532.76	11.314	3571.85	12.24	16144	11.94	18248.2	9.627	5481.01	9.001	24723.6	10.817	11124.6	12.154	3135.56	10.814	21372.9	12.24	3290.35
11.176	9592.32	11.776	2358.65	12.306	30647	12.095	4835.11	10.873	3059.17	9.459	1103.13	11.07	303.31	12.187	4816.53	11.94	21011.5	12.306	33810.7
11.324	6337.76	11.934	25247.8	12.375	10994.2	12.21	10023.3	11.179	3681.73	9.624	5586.14	11.173	1121.91	12.214	9336.92	12.095	20358.8	12.375	5763.64
11.423	5226.68	12.092	4388.59	12.421	45731.8	12.237	7262.6	11.43	2940.85	10.817	14820	11.318	1093.01	12.24	6630.11	12.158	3350.25	12.421	34557.3
11.578	1335.94	12.214	6283.47	12.487	304580	12.299	3101.72	11.944	3557.5	11.173	5797.5	11.776	1922.03	12.309	12874.2	12.187	10754.8	12.517	711435
11.94	37276.8	12.237	6569.89	12.517	393755	12.418	7727.38	12.095	33325.5	11.927	16071.7	11.934	22382.8	12.421	46652	12.207	22543.7	12.589	8438.54
12.095	31884.9	12.296	3510.61	12.622	14862.5	12.504	407975	12.158	9743.41	12.092	23252.9	12.102	3217.96	12.481	322174	12.24	12839.8	12.632	12225
12.158	9222.15	12.422	7249.49	12.672	42969	12.55	17136.8	12.188	9520.8	12.158	5385.69	12.207	8758.15	12.514	380880	12.303	11475.3	12.672	47539.4
12.187	9902.71	12.501	376159	12.741	5531.15	12.672	12954	12.214	20016.8	12.21	22717	12.24	6974.53	12.556	83761.2	12.421	32816.2	12.741	10137.1
12.214	5035.03	12.553	19401.1	12.83	99513.2	12.827	19676.7	12.24	22070.5	12.24	14766.8	12.299	2961.7	12.672	43124.5	12.487	299226	12.827	23252.8
12.24	8690.87	12.669	15137	12.876	71340.3	12.873	15452.1	12.306	59909.1	12.306	32497.4	12.418	6186.45	12.741	3125.92	12.517	360464	12.876	87410.6
12.306	21324.9	12.827	26997.1	13.028	19395.2	12.975	31752.7	12.379	21268.4	12.375	4358.72	12.49	341818	12.771	1242.11	12.672	26649.3	12.975	36975.8
12.375	8750.87	12.873	16129.8	13.13	135200	13.024	21143	12.421	55835.4	12.421	24698.1	12.55	20194.2	12.83	81194.9	12.741	8588.88	13.024	32605
12.425	41838	12.975	60457.5	13.469	1536.59	13.133	347437	12.478	327118	12.477	277666	12.668	13544.1	12.876	96241.6	12.83	35647.2	13.127	366555
12.477	307229	13.13	312478	13.519	13748.1	13.518	5930.1	12.527	632067	12.527	561280	12.741	1633.74	12.972	5657.53	12.873	77185.2	13.328	3196.75
12.527	539146	13.321	4800.92	13.716	4066.81	13.713	2881.38	12.632	30971.4	12.556	40070.6	12.827	35017.6	13.028	23755.9	12.978	49526.1	13.522	13985.1
12.672	60685.1	13.519	4029.85	13.759	3199.18	13.766	5336.83	12.672	75673.7	12.629	6839.1	12.873	14952.1	13.123	171740	13.024	31995.3	13.762	13458.8
12.738	8476.06	13.756	12456.2	14.283	29476.6	14.286	13483.1	12.741	23032.3	12.675	52298.3	12.975	46459.2	13.261	5825.48	13.146	426159	14.283	27697.5
12.82	42975.2	14.283	9296.94					12.833	189189	12.741	4658.55	13.024	21950.9	13.518	16878	13.314	10047.9
12.876	120657							12.876	113944	12.83	139753	13.13	460372	13.716	6998.63	13.519	13619.8
12.978	106761							13.024	27416.8	12.876	91900.4	13.321	9293.36	13.759	5055.62	13.713	6505.08
13.028	193538							13.123	192603	12.978	37072.7	13.522	4995.01	13.871	3689.41	13.759	11567.3
13.123	512536							13.262	6830.06	13.028	27191.6	13.759	10096.3	14.214	2895.59	14.283	28958.5
13.308	20960.6							13.476	2400.03	13.14	376740	14.286	8436.79	14.286	28731.5
13.518	25260							13.519	19730.9	13.469	1772.93
13.719	9833.5							13.713	5957.39	13.519	24677.6
13.759	31258.5							13.759	3008.47	13.716	8836.97
14.22	6065.34							13.996	3615.65	13.759	11974
14.283	37084.3							14.283	41507.2	14.29	39150.1
