# Supplementary material for: Engineering transkingdom signalling in plants to control gene expression in rhizosphere bacteria
Source: Nat Commun. 2019 Jul 31;10:3430. doi: 10.1038/s41467-019-10882-x (PMC6668481; doi:10.1038/s41467-019-10882-x)
Supplement: Supplementary file 8 — Supplementary Data 4 [file 41467_2019_10882_MOESM8_ESM.xlsx]

## Sheet: Sheet1
Barley T1 plant roots
Expt2, n = 10
Sample 1	EIC245	Sample 2	EIC245	Sample 3	EIC245	Sample 4	EIC245	Sample 5	EIC245	Sample 6	EIC245	Sample 7	EIC245	Sample 8	EIC245	Sample 9	EIC245	Sample 10	EIC245
Retention time (min)	Area	Retention time (min)	Area	Retention time (min)	Area	Retention time (min)	Area	Retention time (min)	Area	Retention time (min)	Area	Retention time (min)	Area	Retention time (min)	Area	Retention time (min)	Area	Retention time (min)	Area
5.179	25982.8	5.186	101570	5.11	4895.97	5.163	65369.9	5.196	19909.6	5.189	59550.4	5.179	538246	5.163	38130.4	5.173	56424.8	5.193	72681.7
5.235	10712.5	5.232	39663.1	5.159	8474.12	5.222	37935.3	5.245	19005.1	5.239	23566.8	5.235	5614.57	5.229	18541.8	5.229	42117.8	5.242	17579.9
5.308	6588.03	5.387	98096.1	5.301	4455.94	5.351	4463.34	5.397	83726.6	5.36	10567	5.357	26629.2	5.351	7342.6	5.397	86635	5.361	25997.7
5.354	9013.41	5.496	9973.7	5.344	30978.4	5.384	51634.5	5.502	43231.9	5.393	123586	5.404	294674	5.4	84011.6	5.492	21729.8	5.41	148351
5.387	111702	5.598	148962	5.443	23645.5	5.469	14742.2	5.571	10325.4	5.502	58654.3	5.492	71917.1	5.492	35236.9	5.568	8573.85	5.499	38519.5
5.496	73752.8	5.674	4095.58	5.568	20508.2	5.492	15091	5.604	92423.2	5.571	19718.7	5.568	14956.1	5.558	8163.98	5.598	79929.6	5.565	5975.32
5.571	25027.7	5.753	10410.5	5.733	3554.66	5.565	7932.57	5.779	5836.63	5.604	105729	5.601	144666	5.598	42330.6	5.766	10886.8	5.604	82674.9
5.601	153252	5.944	1.05518e+06	5.838	1362.81	5.598	55890	5.904	15473	5.776	10344	5.947	1.00274e+06	5.654	4352.05	5.858	9573.82	5.647	5088.11
5.772	10533	6.029	452689	5.878	13047	5.657	5149.97	5.947	633221	5.944	783914	6.049	521943	5.766	11315.6	5.894	14856.5	5.776	3975.28
5.891	22682.1	6.069	63809.6	5.93	273731	5.766	6107.69	6.029	348804	6.029	543443	6.184	51808.5	5.941	372338	5.94	477886	5.871	18314.2
5.944	939753	6.138	11554.4	6.019	236586	5.894	12160.2	6.072	108858	6.141	12504.1	6.31	10284.6	5.977	112314	5.983	210199	5.947	246682
6.026	608096	6.178	21286.6	6.072	2927.86	5.941	388099	6.138	13109.2	6.181	35350.7	6.415	92401	6.026	210327	6.026	214786	5.987	276481
6.138	23807.8	6.356	8579.62	6.128	3521.81	5.98	118252	6.184	36602.9	6.309	10961.4	6.481	18651.3	6.059	88448.7	6.062	188024	6.033	94431
6.178	78298.5	6.412	53363.8	6.161	1696.93	6.023	186803	6.303	7986.32	6.415	99753	6.6	299423	6.135	2987.51	6.135	10878.7	6.066	204690
6.303	13755.9	6.451	27340.3	6.408	52228	6.062	134960	6.415	85017.1	6.471	17814.1	6.652	58720.1	6.175	11795.4	6.178	39426.2	6.181	31060.4
6.352	5936.76	6.586	235930	6.458	8292.24	6.128	9499.41	6.464	12178.8	6.589	178692	6.698	97156.9	6.29	3046.34	6.31	7852.16	6.31	4569.68
6.412	48202.8	6.649	59729.8	6.583	98822.5	6.174	22457	6.59	142419	6.649	38915	6.817	157887	6.412	92248.6	6.412	97435.8	6.418	82608.1
6.464	21313.5	6.688	85596.7	6.636	55384.1	6.296	12867.5	6.655	46433.3	6.685	65569.8	6.866	14501.1	6.451	4720.32	6.451	11089.6	6.609	84978.9
6.593	173742	6.804	97349.2	6.662	47921.9	6.412	61987.6	6.688	64365.8	6.81	113738	6.955	177320	6.586	68957.9	6.599	98812.2	6.652	38438.8
6.655	76810	6.853	7729.77	6.757	41066.1	6.59	47077.4	6.804	111088	6.856	13488.9	7.011	172209	6.646	57543.3	6.646	59723.3	6.679	63646.6
6.695	156780	6.942	204856	6.919	73024.2	6.649	40588.3	6.853	6767.71	6.945	173014	7.163	20456	6.679	39571.5	6.685	69387.5	6.814	101742
6.81	193311	7.005	112732	6.978	68342.4	6.675	49233.4	6.936	158631	7.005	137603	7.202	193696	6.797	68738.2	6.8	108487	6.86	7581.61
6.863	24969.8	7.15	9873.56	7.021	45574.5	6.721	5977.53	6.998	131897	7.041	53544.6	7.278	225644	6.85	3870.56	6.85	8134.65	6.942	188223
6.949	173118	7.199	146354	7.196	17663.8	6.797	53956.4	7.041	53549.7	7.15	17429.5	7.334	239827	6.932	146607	6.932	150055	7.001	137647
7.005	90209.1	7.265	226645	7.248	694872	6.85	8251.16	7.146	13235.2	7.196	138166	7.512	17576.7	6.988	122326	6.988	112053	7.038	62210.8
7.156	24063	7.328	265114	7.288	610620	6.932	148100	7.199	129526	7.265	96345.2	7.624	254530	7.028	51826.7	7.028	57415.9	7.153	16192.9
7.199	190392	7.502	11017.3	7.324	944756	6.988	115510	7.262	259096	7.331	152664	7.68	40667.3	7.153	6673.62	7.15	14902.2	7.199	143156
7.265	79508.6	7.608	245857	7.578	86291.2	7.038	60251	7.331	316688	7.509	4208.55	7.776	22149.7	7.193	69167.7	7.196	105364	7.268	127490
7.334	153137	7.677	42841.7	7.677	7650.96	7.153	15459	7.506	3233.72	7.614	232457	7.835	78794.9	7.259	101025	7.258	197603	7.318	115019
7.509	13333.9	7.772	26344.4	7.812	32030.7	7.196	61881.9	7.598	208562	7.673	38856.8	7.967	10280.2	7.324	159775	7.328	297855	7.608	216356
7.611	267470	7.828	69493.3	7.881	1677.5	7.262	27598.2	7.67	27193.8	7.772	22959.4	8.277	5913.41	7.591	168804	7.496	6626.89	7.674	34894.4
7.674	53769.1	7.967	12099.4	7.957	3417.59	7.328	100207	7.822	77407.8	7.828	61885.7	8.471	262406	7.677	17621.4	7.594	186540	7.769	20921.7
7.772	23301.3	8.461	245912	8.431	105657	7.496	3983.53	7.96	7325.19	7.967	15285.2	8.52	20844.9	7.812	53304.9	7.674	30699.2	7.828	67318.1
7.835	78592.4	8.52	9258.53	8.593	1442.03	7.595	195149	8.263	2104.26	8.461	243093	8.761	178967	7.957	4846.95	7.825	64566.9	7.96	6212.23
7.963	15137.6	8.777	287699	8.771	48573.7	7.667	26564.4	8.454	219002	8.52	10047.9	8.781	216483	8.441	162866	7.96	5955.76	8.263	2949.78
8.273	3254.38	8.876	155315	8.873	47654.6	7.769	13635.8	8.51	7500.2	8.774	250072	8.88	117695	8.771	114064	8.451	190345	8.454	214071
8.464	243806	8.972	43680.2	8.962	15803	7.815	56783.5	8.774	206856	8.876	167131	8.978	62575.4	8.876	89546.3	8.524	4888.06	8.514	10796.2
8.52	9883.86	9.08	2772.03	9.604	5195.56	7.96	6943.96	8.873	158615	8.968	53075.2	9.443	4967	8.965	24379	8.586	1716.37	8.774	255659
8.754	387068	9.166	5969.28	10.715	40021	8.448	184463	8.965	44077	9.094	659.66	9.601	24932.2	9.601	10711.5	8.771	198203	8.876	75953.7
8.879	230153	9.44	3021.71	11.163	3454.55	8.514	4111.62	9.446	2490.13	9.443	2781.18	10.731	36872.5	10.708	46986.8	8.873	153750	8.972	41258.9
8.968	52579.3	9.604	24115.8	11.238	7653.93	8.771	173955	9.601	15831.3	9.604	20473.5	10.856	7646.61	10.853	2294.68	8.968	34283.1	9.255	1231.67
9.084	1760	10.477	7985.51	11.584	1220.97	8.873	128466	10.721	9129.11	10.718	16422.7	11.163	10806.5	11.153	7385.89	9.44	2743.31	9.45	3930.51
9.436	9413.82	10.856	6705.16	11.654	727.99	8.968	33059.8	10.856	4951.61	10.853	5366.66	11.265	8837.05	11.239	12591	9.601	15989.5	9.604	19789
9.604	25929.8	11.16	12749.5	11.884	69235.1	9.598	13007.9	11.159	9195.69	11.163	10576.8	11.41	9054.6	11.881	65030	10.705	13596	10.711	45746.8
10.487	1534.72	11.245	9174.25	12	4356.4	10.856	3959.68	11.65	5982.37	11.252	7340.15	11.644	11290.5	11.927	9401	10.853	4177.24	10.856	7628.37
10.856	8019.71	11.41	9274.69	12.079	11110.2	11.16	12154.2	11.884	39908.8	11.41	5213.99	11.881	52196.2	12.079	18496.9	11.159	9089.67	11.163	12261.9
11.163	17963.8	11.654	7870.75	12.141	4362.09	11.41	7345.75	11.927	6301.59	11.647	4050.38	11.927	10924.5	12.145	9721.54	11.644	3672.59	11.239	9995.31
11.413	7189.8	11.769	7603.45	12.174	10644.1	11.647	2131.58	12.082	30727.9	11.888	44559	12.029	11484.3	12.174	34579.5	11.881	31378.5	11.571	3317.74
11.93	16531.5	11.881	66322.9	12.2	8793.15	11.93	4513.08	12.141	8483.44	11.93	10792	12.076	100964	12.227	6673.18	11.93	7061.18	11.644	3960.71
12.079	97004.2	11.93	33131.6	12.227	12206.6	12.079	24674.5	12.174	18081.2	12.079	30921.6	12.141	13163.5	12.293	26723	12.075	54641.5	11.878	49836.9
12.141	18154	12.079	68318.8	12.289	20868.3	12.141	4972.14	12.194	7716.19	12.141	5273.16	12.174	32350.7	12.405	40684.7	12.141	8291.79	12.075	63139.6
12.174	36781	12.141	26359.2	12.401	12644.1	12.174	12498	12.227	17871.5	12.174	23891.9	12.201	9406.29	12.491	714755	12.174	24015	12.138	9269.49
12.227	31189.3	12.174	38483.9	12.481	432985	12.194	13155.2	12.293	14991.1	12.201	7513.3	12.227	25448	12.609	45909.3	12.197	14353.4	12.174	15631.3
12.296	72749.3	12.227	20769.4	12.662	14608.4	12.227	15505.1	12.352	7856.5	12.227	19496.8	12.296	93160.8	12.659	96864.9	12.224	15800.2	12.197	10257.5
12.359	24411.6	12.293	39905.5	12.807	17515.3	12.293	14421.9	12.408	52200.9	12.293	17831.8	12.365	59344.9	12.731	24454.5	12.293	39035.9	12.227	10714.5
12.415	71838	12.359	29844.9	12.863	22749.2	12.408	41072.1	12.497	971148	12.359	18773.8	12.415	127996	12.797	34104.1	12.355	3064.71	12.293	49850.7
12.517	1.52884e+06	12.412	110191	12.955	108991	12.494	791121	12.606	33388.1	12.408	80529.7	12.468	395820	12.86	105459	12.408	44543.8	12.359	26630.6
12.583	37591.6	12.51	1.30614e+06	13.008	15166.3	12.576	5068.18	12.655	80932.9	12.504	1.18892e+06	12.51	1.13582e+06	12.959	119155	12.5	919463	12.408	91340.2
12.609	53371.7	12.58	5653.48	13.107	562541	12.609	7819.2	12.734	16738.5	12.609	98821.8	12.583	39914	13.011	34207.4	12.527	65436.3	12.504	1.16312e+06
12.662	170736	12.609	18661.4	13.284	12719.5	12.659	47226.3	12.81	22325.4	12.659	147691	12.616	84441.5	13.104	471346	12.58	18866.2	12.54	64368.1
12.734	18367.9	12.659	104869	13.502	4631.34	12.731	8414.05	12.86	131412	12.734	37306	12.662	188579	13.265	29974.1	12.606	24373.1	12.58	32295.3
12.813	29184.6	12.734	30665.4	13.739	19243	12.81	7987.91	13.011	25460.7	12.81	31605.1	12.734	42816.7	13.446	2079.91	12.659	83774.5	12.613	51804.9
12.863	206284	12.814	51660.1	14.26	15072.5	12.86	116419	13.094	268123	12.863	161335	12.81	29277.9	13.499	10021.8	12.731	7781.98	12.659	141501
12.975	5641.91	12.863	191122			12.978	8437.44	13.327	2792.82	12.965	23034.8	12.863	188165	13.739	35250.6	12.807	33655.7	12.731	18070.9
13.011	65611.6	12.958	73478			13.011	32605.8	13.459	5313.73	13.011	47799.5	12.955	39912.7	14.26	37112.9	12.86	155950	12.804	14320.8
13.09	18506.7	13.011	61940.2			13.08	87697.7	13.505	23774.7	13.09	300415	13.011	52966.7			12.919	15320.2	12.86	164674
13.173	5307.6	13.11	393487			13.324	4239.7	13.7	6922.48	13.35	8046.93	13.107	374782			12.955	35534.4	12.916	8996.02
13.212	2568.2	13.453	18021.2			13.453	4893.12	13.743	17397.5	13.453	6304.13	13.453	20918.2			13.008	48166.5	12.958	26363.2
13.453	19299.7	13.502	33261.7			13.499	15871.9	13.897	5150.71	13.502	35370.1	13.502	36144.3			13.094	259282	13.011	63933.8
13.502	41981.4	13.7	16584.5			13.697	4764.89	14.257	45864.4	13.7	8445.67	13.703	10350.9			13.215	5401.22	13.094	300338
13.7	11440.5	13.743	23966			13.739	10382.7			13.743	18763.8	13.743	19618.9			13.321	2382.7	13.212	2361.04
13.743	8891.15	13.894	4487.04			14.204	2439.64			13.897	5978.68	14.267	58874.3			13.453	10739.8	13.449	14385.6
13.894	2644.19	14.267	57301.4			14.267	46699.1			14.266	51109.5	14.313	406.41			13.499	20256.6	13.499	30311.8
14.266	76864.4															13.696	5036.67	13.697	11027.9
																13.739	8817.07	13.743	18465.2
																14.194	3113.71	14.263	60431.4
																14.263	35969.4
