# Supplementary material for: Engineering transkingdom signalling in plants to control gene expression in rhizosphere bacteria
Source: Nat Commun. 2019 Jul 31;10:3430. doi: 10.1038/s41467-019-10882-x (PMC6668481; doi:10.1038/s41467-019-10882-x)
Supplement: Supplementary file 9 — Source Data [file 41467_2019_10882_MOESM9_ESM.xlsx]

## Sheet: Figure 2a
L5-30	TIC	mosB	TIC	mosE	TIC	(±)-3-O-MSI standard	TIC	(+)-1D-Ononitol standard	TIC	L5-30	EIC245	mosB	EIC245	mosE	EIC245	(±)-3-O-MSI standard	EIC245	(+)-1D-Ononitol standard	EIC245
Retention time (min)	Counts	Retention time (min)	Counts	Retention time (min)	Counts	8.093	Counts	Retention time (min)	Counts	Retention time (min)	Counts	Retention time (min)	Counts	Retention time (min)	Counts	Retention time (min)	Counts	Retention time (min)	Counts
8.093	1160640	8.093	1531100	8.093	1237133	8.099	2055344	8.093	1988302	8.093	2206	8.093	1877	8.093	1942	8.093	961	8.093	362
8.099	1146423	8.099	1559078	8.099	1257377	8.106	2053127	8.099	1999328	8.099	1472	8.099	1595	8.099	2368	8.099	988	8.099	237
8.106	1166551	8.106	1577933	8.106	1265725	8.112	2014062	8.106	1941944	8.106	2330	8.106	1554	8.106	1261	8.106	625	8.106	316
8.112	1179791	8.112	1590914	8.112	1255732	8.118	1980165	8.112	1944026	8.112	1725	8.112	1552	8.112	1501	8.112	802	8.112	816
8.118	1167274	8.118	1583460	8.118	1286106	8.124	1956477	8.118	1881570	8.118	1925	8.118	1765	8.118	1464	8.118	761	8.118	346
8.124	1182627	8.124	1599575	8.124	1288168	8.131	1904703	8.124	1881324	8.124	1733	8.124	1612	8.124	1410	8.124	777	8.124	474
8.131	1187122	8.131	1594331	8.131	1309000	8.137	1866979	8.131	1858337	8.131	1222	8.131	1583	8.131	1194	8.131	461	8.131	268
8.137	1207385	8.137	1557978	8.137	1300559	8.143	1851413	8.137	1813674	8.137	1468	8.137	1483	8.137	1507	8.137	857	8.137	391
8.143	1226532	8.143	1568061	8.143	1291991	8.149	1821912	8.143	1796096	8.143	1541	8.143	1410	8.143	847	8.143	661	8.143	391
8.149	1237457	8.149	1563561	8.149	1322461	8.156	1808685	8.149	1769062	8.149	1502	8.149	1212	8.149	1090	8.149	345	8.149	385
8.156	1254318	8.156	1563783	8.156	1311137	8.162	1776361	8.156	1746937	8.156	1165	8.156	1053	8.156	1611	8.156	756	8.156	520
8.162	1252126	8.162	1558648	8.162	1332950	8.168	1759226	8.162	1739756	8.162	1013	8.162	976	8.162	1410	8.162	440	8.162	352
8.168	1258306	8.168	1540899	8.168	1338767	8.174	1742346	8.168	1677385	8.168	1477	8.168	1220	8.168	957	8.168	837	8.168	548
8.174	1251622	8.174	1524876	8.174	1343714	8.181	1719267	8.175	1626767	8.174	748	8.174	1066	8.174	913	8.174	493	8.175	228
8.181	1225314	8.181	1521658	8.181	1337272	8.187	1731968	8.181	1608206	8.181	910	8.181	817	8.181	879	8.181	703	8.181	266
8.187	1242901	8.187	1520896	8.187	1359705	8.193	1670603	8.187	1538090	8.187	596	8.187	811	8.187	1147	8.187	451	8.187	166
8.193	1235897	8.193	1525495	8.193	1355148	8.199	1630250	8.193	1531442	8.193	735	8.193	960	8.193	917	8.193	669	8.193	204
8.2	1224991	8.2	1527975	8.2	1354769	8.206	1592180	8.2	1492236	8.2	875	8.199	836	8.199	994	8.199	374	8.2	491
8.206	1213566	8.206	1520778	8.206	1344332	8.212	1580346	8.206	1490853	8.206	813	8.206	1102	8.206	1081	8.206	409	8.206	529
8.212	1191843	8.212	1501653	8.212	1315864	8.218	1522925	8.212	1446713	8.212	1016	8.212	898	8.212	632	8.212	392	8.212	601
8.218	1175018	8.218	1494410	8.218	1309839	8.224	1484670	8.218	1422504	8.218	906	8.218	821	8.218	1030	8.218	557	8.218	522
8.225	1154667	8.225	1470851	8.225	1286256	8.231	1487774	8.225	1401819	8.225	687	8.224	1170	8.224	1133	8.224	550	8.225	357
8.231	1133805	8.231	1436876	8.231	1263741	8.237	1491183	8.231	1384512	8.231	924	8.231	839	8.231	791	8.231	535	8.231	299
8.237	1109481	8.237	1403300	8.237	1216477	8.243	1457070	8.237	1368499	8.237	664	8.237	831	8.237	1013	8.237	424	8.237	259
8.243	1072820	8.243	1377749	8.243	1206932	8.249	1424800	8.243	1379823	8.243	677	8.243	948	8.243	913	8.243	660	8.243	211
8.25	1052865	8.25	1357825	8.25	1178221	8.256	1418050	8.25	1351381	8.25	710	8.249	1064	8.249	777	8.249	719	8.25	209
8.256	1037852	8.256	1333226	8.256	1137560	8.262	1396860	8.256	1322936	8.256	614	8.256	1060	8.256	462	8.256	446	8.256	293
8.262	1008289	8.262	1298652	8.262	1110325	8.268	1372360	8.262	1309152	8.262	887	8.262	1267	8.262	879	8.262	516	8.262	298
8.268	984775	8.268	1260855	8.268	1088727	8.275	1359103	8.268	1313857	8.268	746	8.268	836	8.268	722	8.268	355	8.268	300
8.275	977005	8.275	1236927	8.275	1059088	8.281	1359928	8.275	1304276	8.275	819	8.274	761	8.274	1024	8.275	589	8.275	241
8.281	963767	8.281	1233873	8.281	1060943	8.287	1333070	8.281	1294134	8.281	515	8.281	849	8.281	862	8.281	398	8.281	339
8.287	947115	8.287	1213675	8.287	1040545	8.293	1331083	8.287	1265839	8.287	661	8.287	527	8.287	666	8.287	374	8.287	417
8.293	927698	8.293	1220209	8.293	1023461	8.3	1313874	8.293	1240241	8.293	619	8.293	774	8.293	698	8.293	454	8.293	323
8.3	914087	8.3	1190922	8.3	997764	8.306	1303624	8.3	1256764	8.3	689	8.299	1001	8.3	582	8.3	565	8.3	155
8.306	910444	8.306	1178995	8.306	1000914	8.312	1302902	8.306	1232018	8.306	810	8.306	1012	8.306	1031	8.306	495	8.306	247
8.312	907412	8.312	1164628	8.312	985969	8.318	1273117	8.312	1218940	8.312	1039	8.312	762	8.312	941	8.312	427	8.312	377
8.318	914789	8.318	1147891	8.318	986445	8.325	1282104	8.318	1208657	8.318	802	8.318	1396	8.318	1067	8.318	591	8.318	167
8.325	913787	8.325	1141167	8.325	986720	8.331	1269272	8.325	1207842	8.325	724	8.324	1490	8.325	1098	8.325	637	8.325	0
8.331	897544	8.331	1125577	8.331	968875	8.337	1270455	8.331	1191756	8.331	1235	8.331	828	8.331	840	8.331	623	8.331	0
8.337	873021	8.337	1114684	8.337	958860	8.343	1241051	8.337	1178460	8.337	948	8.337	911	8.337	1224	8.337	364	8.337	0
8.343	862038	8.343	1091544	8.343	957271	8.35	1227989	8.343	1163317	8.343	1245	8.343	954	8.343	1050	8.343	960	8.343	157
8.35	859268	8.35	1085328	8.35	928717	8.356	1219663	8.35	1158365	8.35	1128	8.349	1361	8.35	1223	8.35	294	8.35	210
8.356	840685	8.356	1066975	8.356	927153	8.362	1200945	8.356	1150419	8.356	1294	8.356	938	8.356	1111	8.356	441	8.356	492
8.362	837412	8.362	1065736	8.362	922201	8.368	1196749	8.362	1138028	8.362	931	8.362	1465	8.362	1108	8.362	618	8.362	424
8.368	827920	8.368	1047642	8.368	911913	8.375	1188431	8.368	1141860	8.368	1538	8.368	1017	8.368	1047	8.368	413	8.368	214
8.375	826467	8.375	1036581	8.375	872342	8.381	1171863	8.375	1128119	8.375	1145	8.374	1240	8.375	857	8.375	390	8.375	0
8.381	816920	8.381	1023502	8.381	869702	8.387	1173575	8.381	1124388	8.381	712	8.381	1018	8.381	1124	8.381	416	8.381	152
8.387	799226	8.387	995694	8.387	868746	8.393	1195334	8.387	1136243	8.387	1056	8.387	871	8.387	708	8.387	264	8.387	329
8.393	774024	8.393	1000306	8.393	847987	8.4	1181641	8.393	1108860	8.393	755	8.393	961	8.393	522	8.393	293	8.393	0
8.4	770115	8.4	980523	8.4	848715	8.406	1165788	8.4	1100976	8.4	1067	8.4	934	8.4	1063	8.4	416	8.4	235
8.406	744442	8.406	965399	8.406	821176	8.412	1153870	8.406	1085091	8.406	814	8.406	852	8.406	508	8.406	428	8.406	178
8.412	736569	8.412	955194	8.412	816265	8.418	1137949	8.412	1097484	8.412	1159	8.412	1360	8.412	458	8.412	281	8.412	207
8.418	736080	8.418	942468	8.418	806324	8.425	1132786	8.418	1095221	8.418	674	8.418	736	8.418	858	8.418	534	8.418	0
8.425	726774	8.425	915332	8.425	796518	8.431	1149166	8.425	1096496	8.425	1037	8.425	972	8.425	968	8.425	469	8.425	195
8.431	704874	8.431	915088	8.431	775936	8.437	1117733	8.431	1072227	8.431	890	8.431	651	8.431	520	8.431	542	8.431	0
8.437	697071	8.437	889796	8.437	767730	8.443	1130960	8.437	1050716	8.437	641	8.437	591	8.437	348	8.437	341	8.437	212
8.443	674390	8.443	878132	8.443	752193	8.45	1116908	8.443	1050441	8.443	764	8.443	679	8.443	588	8.443	306	8.443	354
8.45	671991	8.45	859870	8.45	753427	8.456	1101601	8.45	1045678	8.45	1133	8.45	816	8.45	701	8.45	574	8.45	369
8.456	657498	8.456	873116	8.456	739949	8.462	1104590	8.456	1048142	8.456	746	8.456	760	8.456	509	8.456	402	8.456	261
8.462	640137	8.462	846423	8.462	744978	8.468	1116169	8.462	1048833	8.462	560	8.462	827	8.462	524	8.462	405	8.462	156
8.468	634533	8.468	826163	8.468	719156	8.475	1094626	8.469	1024753	8.468	770	8.468	764	8.468	445	8.468	238	8.469	157
8.475	626845	8.475	811727	8.475	690708	8.481	1076436	8.475	1025757	8.475	887	8.475	496	8.475	706	8.475	495	8.475	160
8.481	627767	8.481	795183	8.481	698773	8.487	1080589	8.481	1018759	8.481	683	8.481	861	8.481	555	8.481	383	8.481	296
8.487	608484	8.487	792505	8.487	687711	8.493	1072635	8.487	1020368	8.487	628	8.487	734	8.487	397	8.487	332	8.487	172
8.493	591597	8.493	772722	8.493	667802	8.5	1065863	8.494	1006085	8.493	475	8.493	791	8.493	606	8.493	473	8.494	328
8.5	592855	8.5	769916	8.5	664976	8.506	1084525	8.5	1019539	8.5	755	8.5	534	8.5	483	8.5	510	8.5	169
8.506	573405	8.506	750622	8.506	643720	8.512	1075524	8.506	992345	8.506	864	8.506	512	8.506	478	8.506	691	8.506	354
8.512	562429	8.512	740206	8.512	637378	8.518	1038647	8.512	995992	8.512	589	8.512	532	8.512	734	8.512	448	8.512	0
8.519	566981	8.519	746346	8.519	664593	8.525	1047287	8.519	990197	8.519	572	8.518	645	8.518	452	8.518	376	8.519	190
8.525	559277	8.525	729804	8.525	659884	8.531	1045332	8.525	995735	8.525	582	8.525	486	8.525	508	8.525	564	8.525	199
8.531	547076	8.531	729317	8.531	654748	8.537	1041809	8.531	986627	8.531	695	8.531	485	8.531	768	8.531	490	8.531	246
8.537	546610	8.537	727566	8.537	628137	8.543	1038255	8.537	984128	8.537	882	8.537	669	8.537	441	8.537	380	8.537	169
8.544	575550	8.544	711351	8.544	633852	8.55	1027204	8.544	972595	8.544	473	8.543	874	8.543	443	8.543	577	8.544	170
8.55	579593	8.55	702044	8.55	627140	8.556	1038794	8.55	971838	8.55	428	8.55	701	8.55	391	8.55	534	8.55	0
8.556	572062	8.556	700809	8.556	616291	8.562	1022895	8.556	963720	8.556	838	8.556	427	8.556	562	8.556	571	8.556	413
8.562	572389	8.562	696400	8.562	627078	8.569	1043791	8.562	949283	8.562	619	8.562	410	8.562	396	8.562	527	8.562	240
8.569	570426	8.569	697840	8.569	615629	8.575	1021669	8.569	963505	8.569	751	8.568	524	8.569	422	8.569	452	8.569	169
8.575	563921	8.575	692298	8.575	604665	8.581	999995	8.575	958475	8.575	633	8.575	474	8.575	470	8.575	616	8.575	0
8.581	574084	8.581	693978	8.581	608574	8.587	1006808	8.581	956945	8.581	303	8.581	231	8.581	463	8.581	260	8.581	420
8.587	563511	8.587	680326	8.587	593726	8.594	1010742	8.587	941563	8.587	528	8.587	770	8.587	289	8.587	624	8.587	249
8.594	562326	8.594	681825	8.594	589238	8.6	996583	8.594	949558	8.594	207	8.593	498	8.594	324	8.594	515	8.594	0
8.6	556970	8.6	673980	8.6	588085	8.606	998542	8.6	948974	8.6	266	8.6	398	8.6	164	8.6	488	8.6	251
8.606	548845	8.606	666971	8.606	582354	8.612	990248	8.606	936061	8.606	612	8.606	319	8.606	364	8.606	381	8.606	272
8.612	547656	8.612	677354	8.612	585371	8.619	978985	8.612	926390	8.612	570	8.612	547	8.612	446	8.612	458	8.612	0
8.619	551913	8.619	666653	8.619	584556	8.625	996668	8.619	935547	8.619	697	8.618	606	8.619	355	8.619	344	8.619	243
8.625	543347	8.625	667238	8.625	581462	8.631	991136	8.625	931403	8.625	371	8.625	523	8.625	478	8.625	426	8.625	615
8.631	552944	8.631	666371	8.631	577991	8.637	981272	8.631	917692	8.631	482	8.631	422	8.631	296	8.631	363	8.631	254
8.637	544975	8.637	659868	8.637	574692	8.644	987445	8.637	931692	8.637	599	8.637	371	8.637	461	8.637	482	8.637	276
8.644	554276	8.644	657752	8.644	566994	8.65	970319	8.644	916902	8.644	401	8.643	400	8.644	270	8.644	224	8.644	0
8.65	550048	8.65	666192	8.65	564193	8.656	969597	8.65	905087	8.65	633	8.65	522	8.65	213	8.65	520	8.65	218
8.656	544684	8.656	669608	8.656	564921	8.662	978329	8.656	909340	8.656	501	8.656	399	8.656	465	8.656	361	8.656	0
8.662	550080	8.662	655966	8.662	607045	8.669	976543	8.662	892388	8.662	433	8.662	288	8.662	295	8.662	408	8.662	242
8.669	555671	8.669	656233	8.669	590543	8.675	989630	8.669	898510	8.669	169	8.668	431	8.669	295	8.669	408	8.669	183
8.675	563245	8.675	655179	8.675	608023	8.681	957808	8.675	890270	8.675	579	8.675	367	8.675	540	8.675	461	8.675	218
8.681	559863	8.681	663992	8.681	616751	8.687	960547	8.681	895563	8.681	539	8.681	338	8.681	679	8.681	412	8.681	165
8.687	562452	8.687	663095	8.687	616260	8.694	953347	8.687	898728	8.687	777	8.687	549	8.687	613	8.687	602	8.687	382
8.694	559813	8.694	654270	8.694	612811	8.7	942011	8.694	888842	8.694	430	8.694	503	8.694	512	8.694	381	8.694	204
8.7	556568	8.7	658806	8.7	599018	8.706	951369	8.7	907111	8.7	472	8.7	404	8.7	536	8.7	335	8.7	208
8.706	559285	8.706	651736	8.706	603781	8.712	948171	8.706	895086	8.706	656	8.706	472	8.706	382	8.706	519	8.706	0
8.712	562827	8.712	647028	8.712	599348	8.719	937066	8.712	883753	8.712	488	8.712	465	8.712	465	8.712	323	8.712	177
8.719	553479	8.719	647783	8.719	584570	8.725	951109	8.719	889244	8.719	485	8.719	543	8.719	193	8.719	360	8.719	200
8.725	551167	8.725	657410	8.725	586361	8.731	928338	8.725	879216	8.725	585	8.725	587	8.725	630	8.725	564	8.725	322
8.731	548723	8.731	650855	8.731	568450	8.737	923149	8.731	894302	8.731	300	8.731	429	8.731	299	8.731	329	8.731	229
8.737	552532	8.737	643284	8.737	570858	8.744	948565	8.737	878698	8.737	572	8.737	644	8.737	303	8.737	469	8.737	180
8.744	545888	8.744	641994	8.744	575177	8.75	929656	8.744	901368	8.744	504	8.744	459	8.744	402	8.744	465	8.744	0
8.75	537838	8.75	629440	8.75	566680	8.756	930771	8.75	893682	8.75	591	8.75	507	8.75	418	8.75	443	8.75	214
8.756	541094	8.756	626060	8.756	577550	8.762	928081	8.756	876471	8.756	466	8.756	511	8.756	510	8.756	462	8.756	282
8.762	537721	8.762	629260	8.762	566089	8.769	941486	8.763	869499	8.762	674	8.762	157	8.762	330	8.762	311	8.763	0
8.769	535995	8.769	631225	8.769	560423	8.775	925766	8.769	877040	8.769	578	8.769	375	8.769	155	8.769	435	8.769	163
8.775	525979	8.775	624462	8.775	557072	8.781	918745	8.775	870855	8.775	501	8.775	318	8.775	421	8.775	193	8.775	0
8.781	522240	8.781	615877	8.781	555957	8.787	915459	8.781	866678	8.781	616	8.781	534	8.781	287	8.781	530	8.781	186
8.787	517450	8.787	615793	8.787	545971	8.794	912236	8.788	864728	8.787	612	8.787	275	8.787	436	8.787	645	8.788	0
8.794	513289	8.794	612958	8.794	538720	8.8	902902	8.794	862201	8.794	388	8.794	436	8.794	295	8.794	498	8.794	218
8.8	510850	8.8	611470	8.8	526258	8.806	921434	8.8	860895	8.8	555	8.8	389	8.8	229	8.8	342	8.8	0
8.806	515272	8.806	617198	8.806	513403	8.812	924067	8.806	855823	8.806	301	8.806	358	8.806	309	8.806	407	8.806	0
8.813	517859	8.813	608996	8.813	523491	8.819	902382	8.813	854037	8.813	359	8.812	248	8.812	453	8.812	385	8.813	186
8.819	506795	8.819	608367	8.819	516770	8.825	903962	8.819	861674	8.819	262	8.819	238	8.819	186	8.819	371	8.819	156
8.825	506925	8.825	612298	8.825	543614	8.831	904462	8.825	840828	8.825	702	8.825	366	8.825	225	8.825	434	8.825	381
8.831	502709	8.831	608937	8.831	555146	8.838	904900	8.831	847005	8.831	368	8.831	496	8.831	475	8.831	524	8.831	226
8.838	497034	8.838	596577	8.838	553490	8.844	900407	8.838	842119	8.838	427	8.837	349	8.837	489	8.838	330	8.838	194
8.844	495681	8.844	595896	8.844	547017	8.85	892715	8.844	844311	8.844	586	8.844	405	8.844	457	8.844	235	8.844	255
8.85	495535	8.85	587944	8.85	521081	8.856	890225	8.85	852513	8.85	227	8.85	302	8.85	272	8.85	426	8.85	224
8.856	487732	8.856	591663	8.856	518153	8.863	889954	8.856	829973	8.856	260	8.856	244	8.856	276	8.856	272	8.856	208
8.863	486314	8.863	594347	8.863	528836	8.869	895470	8.863	844703	8.863	300	8.862	271	8.863	178	8.863	473	8.863	0
8.869	477890	8.869	590494	8.869	547937	8.875	889277	8.869	846470	8.869	520	8.869	375	8.869	251	8.869	438	8.869	154
8.875	483805	8.875	591166	8.875	539917	8.881	880115	8.875	826698	8.875	239	8.875	527	8.875	382	8.875	449	8.875	195
8.881	474867	8.881	595811	8.881	529178	8.888	878803	8.881	815222	8.881	387	8.881	276	8.881	413	8.881	333	8.881	0
8.888	468841	8.888	581675	8.888	527632	8.894	888966	8.888	828934	8.888	242	8.887	311	8.888	310	8.888	444	8.888	331
8.894	475756	8.894	584000	8.894	519521	8.9	889344	8.894	814199	8.894	325	8.894	217	8.894	179	8.894	440	8.894	359
8.9	481309	8.9	571195	8.9	510128	8.906	865829	8.9	824028	8.9	253	8.9	365	8.9	537	8.9	759	8.9	212
8.906	472090	8.906	576386	8.906	507634	8.913	867622	8.906	805634	8.906	511	8.906	444	8.906	275	8.906	436	8.906	159
8.913	468665	8.913	572283	8.913	502236	8.919	876389	8.913	800974	8.913	345	8.912	306	8.913	484	8.913	297	8.913	0
8.919	468040	8.919	579131	8.919	488171	8.925	870963	8.919	813084	8.919	0	8.919	340	8.919	0	8.919	274	8.919	0
8.925	462521	8.925	567702	8.925	491134	8.931	862865	8.925	808804	8.925	189	8.925	269	8.925	244	8.925	366	8.925	179
8.931	460230	8.931	567985	8.931	493372	8.938	866392	8.931	801000	8.931	463	8.931	246	8.931	250	8.931	457	8.931	161
8.938	471586	8.938	564122	8.938	506770	8.944	877630	8.938	796282	8.938	365	8.937	273	8.938	227	8.938	361	8.938	0
8.944	467710	8.944	569060	8.944	480887	8.95	857813	8.944	800431	8.944	507	8.944	0	8.944	328	8.944	445	8.944	0
8.95	461553	8.95	564771	8.95	485866	8.956	861979	8.95	804066	8.95	556	8.95	182	8.95	187	8.95	429	8.95	161
8.956	455599	8.956	557521	8.956	520956	8.963	856922	8.956	797859	8.956	0	8.956	0	8.956	258	8.956	348	8.956	359
8.963	455745	8.963	557809	8.963	499350	8.969	857555	8.963	788604	8.963	342	8.963	356	8.963	303	8.963	387	8.963	314
8.969	455666	8.969	556541	8.969	501034	8.975	854275	8.969	810037	8.969	152	8.969	298	8.969	0	8.969	346	8.969	287
8.975	449230	8.975	557580	8.975	499263	8.981	867912	8.975	778362	8.975	185	8.975	214	8.975	0	8.975	347	8.975	353
8.981	459148	8.981	559765	8.981	496499	8.988	869470	8.981	802893	8.981	271	8.981	0	8.981	0	8.981	283	8.981	356
8.988	442296	8.988	557555	8.988	489762	8.994	854444	8.988	798213	8.988	0	8.988	0	8.988	199	8.988	373	8.988	156
8.994	455291	8.994	551089	8.994	477593	9	846527	8.994	787220	8.994	493	8.994	247	8.994	0	8.994	569	8.994	0
9	448928	9	543496	9	479924	9.006	866904	9	777489	9	248	9	192	9	275	9	639	9	0
9.006	449420	9.006	547274	9.006	474320	9.013	844494	9.006	781718	9.006	383	9.006	276	9.006	259	9.006	400	9.006	0
9.013	436124	9.013	547171	9.013	473302	9.019	827971	9.013	780791	9.013	239	9.013	187	9.013	0	9.013	489	9.013	183
9.019	441964	9.019	547767	9.019	469706	9.025	839177	9.019	774256	9.019	377	9.019	178	9.019	205	9.019	245	9.019	258
9.025	443978	9.025	550343	9.025	467430	9.031	838165	9.025	773947	9.025	257	9.025	192	9.025	241	9.025	334	9.025	0
9.031	436583	9.031	536240	9.031	467359	9.038	839635	9.031	767251	9.031	297	9.031	223	9.031	0	9.031	348	9.031	155
9.038	434779	9.038	539075	9.038	465073	9.044	834151	9.038	775291	9.038	253	9.038	288	9.038	331	9.038	340	9.038	245
9.044	430662	9.044	540142	9.044	470491	9.05	838803	9.044	775435	9.044	313	9.044	365	9.044	170	9.044	270	9.044	278
9.05	431732	9.05	536897	9.05	468179	9.056	828091	9.05	777384	9.05	286	9.05	290	9.05	0	9.05	226	9.05	0
9.056	437865	9.056	535715	9.056	464466	9.063	827153	9.056	764828	9.056	0	9.056	319	9.056	0	9.056	462	9.056	0
9.063	429326	9.063	533211	9.063	467079	9.069	825296	9.063	769432	9.063	0	9.063	192	9.063	254	9.063	350	9.063	262
9.069	434615	9.069	527245	9.069	463219	9.075	829639	9.069	783735	9.069	259	9.069	383	9.069	229	9.069	316	9.069	219
9.075	431753	9.075	536184	9.075	460414	9.081	820406	9.075	765451	9.075	252	9.075	269	9.075	0	9.075	511	9.075	0
9.082	431270	9.082	528023	9.082	485017	9.088	829854	9.082	768513	9.082	322	9.081	279	9.081	299	9.081	489	9.082	313
9.088	430151	9.088	530407	9.088	482633	9.094	823232	9.088	754309	9.088	294	9.088	180	9.088	304	9.088	392	9.088	0
9.094	427254	9.094	522962	9.094	481595	9.1	813521	9.094	749557	9.094	453	9.094	447	9.094	155	9.094	342	9.094	0
9.1	424582	9.1	522654	9.1	477927	9.106	819233	9.1	748450	9.1	222	9.1	621	9.1	270	9.1	229	9.1	0
9.107	417417	9.107	525619	9.107	461684	9.113	823029	9.107	753704	9.107	231	9.106	365	9.106	559	9.106	393	9.107	200
9.113	418574	9.113	523962	9.113	462144	9.119	811552	9.113	744804	9.113	448	9.113	316	9.113	288	9.113	353	9.113	247
9.119	422532	9.119	525255	9.119	462377	9.125	811424	9.119	747441	9.119	350	9.119	427	9.119	266	9.119	379	9.119	277
9.125	414176	9.125	522061	9.125	461423	9.132	817369	9.125	762552	9.125	351	9.125	454	9.125	350	9.125	483	9.125	0
9.132	425617	9.132	516076	9.132	496291	9.138	826593	9.132	748410	9.132	283	9.131	433	9.131	321	9.132	306	9.132	0
9.138	424969	9.138	521328	9.138	482818	9.144	803385	9.138	751286	9.138	414	9.138	298	9.138	240	9.138	158	9.138	0
9.144	418064	9.144	518649	9.144	469053	9.15	810131	9.144	743959	9.144	391	9.144	353	9.144	336	9.144	750	9.144	254
9.15	417381	9.15	515897	9.15	473756	9.157	806048	9.15	740947	9.15	384	9.15	398	9.15	162	9.15	580	9.15	224
9.157	420060	9.157	514064	9.157	474484	9.163	804225	9.157	760120	9.157	414	9.156	339	9.157	426	9.157	524	9.157	214
9.163	418853	9.163	519323	9.163	461574	9.169	811348	9.163	756047	9.163	486	9.163	502	9.163	331	9.163	259	9.163	398
9.169	423550	9.169	514087	9.169	457472	9.175	807050	9.169	765939	9.169	397	9.169	276	9.169	366	9.169	496	9.169	0
9.175	425877	9.175	518332	9.175	457821	9.182	802511	9.175	756089	9.175	371	9.175	368	9.175	271	9.175	304	9.175	195
9.182	432022	9.182	524478	9.182	457985	9.188	804235	9.182	749227	9.182	440	9.181	281	9.182	397	9.182	385	9.182	198
9.188	429996	9.188	516162	9.188	455956	9.194	802532	9.188	742430	9.188	421	9.188	350	9.188	285	9.188	312	9.188	197
9.194	429963	9.194	530881	9.194	455361	9.2	812027	9.194	742084	9.194	530	9.194	331	9.194	648	9.194	367	9.194	0
9.2	431454	9.2	535610	9.2	468983	9.207	826180	9.2	734621	9.2	772	9.2	532	9.2	316	9.2	315	9.2	218
9.207	448374	9.207	547106	9.207	471918	9.213	792423	9.207	748956	9.207	458	9.206	972	9.207	437	9.207	552	9.207	0
9.213	460809	9.213	578979	9.213	504070	9.219	821962	9.213	736996	9.213	837	9.213	985	9.213	727	9.213	430	9.213	211
9.219	492627	9.219	595653	9.219	515927	9.225	805800	9.219	746305	9.219	1068	9.219	841	9.219	834	9.219	532	9.219	320
9.225	518933	9.225	626975	9.225	547521	9.232	797018	9.225	742039	9.225	1076	9.225	1007	9.225	888	9.225	339	9.225	326
9.232	534869	9.232	649550	9.232	570001	9.238	804799	9.232	736078	9.232	1230	9.231	1442	9.232	1291	9.232	442	9.232	191
9.238	558964	9.238	669435	9.238	585832	9.244	802862	9.238	740284	9.238	1458	9.238	1856	9.238	1062	9.238	281	9.238	265
9.244	568961	9.244	683014	9.244	595021	9.25	794563	9.244	727952	9.244	1809	9.244	1885	9.244	1272	9.244	436	9.244	238
9.25	583121	9.25	690686	9.25	604828	9.257	793350	9.25	739048	9.25	1739	9.25	2099	9.25	1331	9.25	486	9.25	334
9.257	586257	9.257	695270	9.257	618080	9.263	793284	9.257	734910	9.257	1412	9.257	1961	9.257	1529	9.257	548	9.257	365
9.263	594119	9.263	704044	9.263	618900	9.269	793525	9.263	731150	9.263	2379	9.263	1954	9.263	1509	9.263	373	9.263	0
9.269	591389	9.269	702807	9.269	622806	9.275	789320	9.269	721862	9.269	1591	9.269	1880	9.269	1174	9.269	556	9.269	373
9.275	585181	9.275	696575	9.275	617558	9.282	781026	9.275	721412	9.275	1437	9.275	1789	9.275	1581	9.275	286	9.275	325
9.282	585966	9.282	709606	9.282	611769	9.288	788596	9.282	722216	9.282	1887	9.282	1536	9.282	1518	9.282	653	9.282	211
9.288	574326	9.288	691005	9.288	598342	9.294	786558	9.288	733044	9.288	1521	9.288	1490	9.288	1605	9.288	319	9.288	217
9.294	564982	9.294	678034	9.294	593933	9.3	783859	9.294	716149	9.294	1220	9.294	1672	9.294	1593	9.294	696	9.294	0
9.3	562695	9.3	669962	9.3	591286	9.307	782542	9.3	719699	9.3	1251	9.3	1339	9.3	1220	9.3	386	9.3	299
9.307	556623	9.307	649451	9.307	574430	9.313	791948	9.307	723937	9.307	1176	9.307	1518	9.307	978	9.307	610	9.307	395
9.313	548182	9.313	640098	9.313	555747	9.319	781622	9.313	725970	9.313	1346	9.313	1333	9.313	1219	9.313	312	9.313	299
9.319	550145	9.319	627856	9.319	549872	9.325	780041	9.319	716724	9.319	1169	9.319	1494	9.319	940	9.319	364	9.319	244
9.325	546227	9.325	630978	9.325	546295	9.332	784208	9.325	717996	9.325	1129	9.325	1718	9.325	1187	9.325	330	9.325	0
9.332	547849	9.332	628561	9.332	546932	9.338	782096	9.332	709158	9.332	1496	9.332	1372	9.332	987	9.332	424	9.332	0
9.338	548314	9.338	630462	9.338	555446	9.344	787502	9.338	714134	9.338	1399	9.338	1473	9.338	1532	9.338	564	9.338	315
9.344	547243	9.344	635584	9.344	546044	9.35	770087	9.344	719567	9.344	1097	9.344	1228	9.344	1198	9.344	471	9.344	256
9.35	544234	9.35	635426	9.35	552816	9.357	784243	9.351	716085	9.35	1381	9.35	1124	9.35	1324	9.35	280	9.351	0
9.357	554435	9.357	638124	9.357	550430	9.363	772255	9.357	702853	9.357	1517	9.357	1635	9.357	775	9.357	357	9.357	0
9.363	564220	9.363	650065	9.363	565522	9.369	769487	9.363	703128	9.363	1955	9.363	1411	9.363	998	9.363	478	9.363	311
9.369	565157	9.369	656826	9.369	569545	9.375	767171	9.369	709330	9.369	982	9.369	1235	9.369	1057	9.369	559	9.369	244
9.376	571550	9.376	663955	9.376	572516	9.382	772323	9.376	710066	9.376	1260	9.375	1397	9.375	0	9.375	451	9.376	0
9.382	580205	9.382	671252	9.382	586633	9.388	764254	9.382	704488	9.382	1373	9.382	1257	9.382	1353	9.382	434	9.382	167
9.388	587920	9.388	676554	9.388	595362	9.394	762006	9.388	712178	9.388	1331	9.388	1388	9.388	0	9.388	344	9.388	0
9.394	594981	9.394	688442	9.394	602482	9.4	758615	9.394	710952	9.394	1737	9.394	1386	9.394	1426	9.394	262	9.394	0
9.401	604780	9.401	688842	9.401	606188	9.407	767873	9.401	705901	9.401	1575	9.4	1616	9.4	0	9.4	370	9.401	263
9.407	608359	9.407	697679	9.407	612169	9.413	767351	9.407	692529	9.407	1235	9.407	0	9.407	0	9.407	305	9.407	376
9.413	617793	9.413	706334	9.413	618110	9.419	763011	9.413	704421	9.413	0	9.413	0	9.413	0	9.413	446	9.413	0
9.419	618834	9.419	700777	9.419	608668	9.426	764309	9.419	702806	9.419	1577	9.419	0	9.419	0	9.419	713	9.419	230
9.426	608458	9.426	706770	9.426	612979	9.432	771898	9.426	684814	9.426	0	9.425	1593	9.425	0	9.426	349	9.426	182
9.432	608402	9.432	692201	9.432	599962	9.438	766701	9.432	711012	9.432	0	9.432	1429	9.432	0	9.432	534	9.432	160
9.438	613058	9.438	692126	9.438	597580	9.444	772756	9.438	694317	9.438	1708	9.438	1762	9.438	0	9.438	374	9.438	154
9.444	613810	9.444	686061	9.444	586533	9.451	784111	9.444	712919	9.444	1429	9.444	1588	9.444	0	9.444	351	9.444	169
9.451	612552	9.451	685776	9.451	587765	9.457	769203	9.451	695458	9.451	1703	9.45	0	9.45	0	9.451	371	9.451	165
9.457	606162	9.457	682151	9.457	583274	9.463	772613	9.457	716381	9.457	1722	9.457	1857	9.457	1194	9.457	399	9.457	180
9.463	620523	9.463	692151	9.463	587320	9.469	774798	9.463	700411	9.463	0	9.463	1686	9.463	789	9.463	345	9.463	0
9.469	622089	9.469	681616	9.469	600560	9.476	775115	9.469	699838	9.469	0	9.469	977	9.469	0	9.469	238	9.469	0
9.476	623272	9.476	687044	9.476	589952	9.482	775301	9.476	705619	9.476	1149	9.475	1724	9.476	0	9.476	358	9.476	159
9.482	613870	9.482	689798	9.482	576348	9.488	765288	9.482	709767	9.482	0	9.482	1074	9.482	0	9.482	277	9.482	191
9.488	616026	9.488	678481	9.488	576352	9.494	761665	9.488	697022	9.488	973	9.488	1107	9.488	0	9.488	339	9.488	244
9.494	614241	9.494	669092	9.494	565217	9.501	765504	9.494	694974	9.494	0	9.494	1017	9.494	795	9.494	735	9.494	339
9.501	609196	9.501	655919	9.501	556798	9.507	769637	9.501	704415	9.501	0	9.5	0	9.501	0	9.501	399	9.501	232
9.507	582314	9.507	637052	9.507	547077	9.513	770809	9.507	716967	9.507	830	9.507	1035	9.507	0	9.507	343	9.507	0
9.513	578208	9.513	617607	9.513	547402	9.519	768837	9.513	705242	9.513	834	9.513	713	9.513	611	9.513	279	9.513	0
9.519	560218	9.519	612264	9.519	531158	9.526	768096	9.519	722963	9.519	0	9.519	578	9.519	545	9.519	638	9.519	222
9.526	548548	9.526	598333	9.526	517180	9.532	780092	9.526	698891	9.526	0	9.525	600	9.526	0	9.526	334	9.526	198
9.532	533617	9.532	580165	9.532	504090	9.538	762999	9.532	719399	9.532	0	9.532	709	9.532	509	9.532	357	9.532	182
9.538	517878	9.538	569854	9.538	497636	9.544	764429	9.538	705003	9.538	663	9.538	570	9.538	427	9.538	291	9.538	220
9.544	508635	9.544	559133	9.544	492523	9.551	772345	9.544	703582	9.544	0	9.544	0	9.544	507	9.544	432	9.544	251
9.551	493655	9.551	555237	9.551	478659	9.557	760992	9.551	703388	9.551	0	9.551	678	9.551	451	9.551	496	9.551	196
9.557	505573	9.557	544101	9.557	475368	9.563	764175	9.557	700992	9.557	465	9.557	0	9.557	0	9.557	408	9.557	246
9.563	484945	9.563	536930	9.563	475561	9.569	765202	9.563	713308	9.563	927	9.563	0	9.563	0	9.563	534	9.563	171
9.569	482874	9.569	530687	9.569	473336	9.576	765378	9.569	707297	9.569	620	9.569	0	9.569	0	9.569	266	9.569	330
9.576	468682	9.576	534088	9.576	461437	9.582	775131	9.576	702562	9.576	0	9.576	727	9.576	0	9.576	391	9.576	181
9.582	462913	9.582	539536	9.582	461222	9.588	759056	9.582	697241	9.582	0	9.582	0	9.582	0	9.582	450	9.582	0
9.588	458415	9.588	522497	9.588	454637	9.594	772521	9.588	698681	9.588	316	9.588	352	9.588	0	9.588	555	9.588	156
9.594	453762	9.594	522915	9.594	468994	9.601	749057	9.594	698460	9.594	0	9.594	237	9.594	492	9.594	497	9.594	0
9.601	448935	9.601	515985	9.601	465356	9.607	761535	9.601	715566	9.601	0	9.601	472	9.601	306	9.601	484	9.601	153
9.607	439923	9.607	512464	9.607	444816	9.613	776323	9.607	709596	9.607	0	9.607	0	9.607	588	9.607	269	9.607	208
9.613	441015	9.613	511004	9.613	440844	9.619	744986	9.613	697704	9.613	316	9.613	0	9.613	0	9.613	657	9.613	157
9.619	445212	9.619	504259	9.619	440217	9.626	739981	9.619	688045	9.619	247	9.619	0	9.619	0	9.619	505	9.619	204
9.626	441757	9.626	500454	9.626	444312	9.632	740417	9.626	690222	9.626	610	9.626	475	9.626	585	9.626	351	9.626	347
9.632	438399	9.632	499707	9.632	439396	9.638	735862	9.632	686182	9.632	0	9.632	0	9.632	291	9.632	512	9.632	184
9.638	442644	9.638	505325	9.638	454106	9.644	752144	9.638	683918	9.638	315	9.638	381	9.638	423	9.638	435	9.638	276
9.644	438040	9.644	512422	9.644	457793	9.651	737930	9.645	686021	9.644	750	9.644	0	9.644	0	9.644	367	9.645	162
9.651	429849	9.651	494553	9.651	435240	9.657	734751	9.651	673143	9.651	0	9.651	476	9.651	0	9.651	472	9.651	0
9.657	435061	9.657	492687	9.657	436908	9.663	731262	9.657	675344	9.657	445	9.657	484	9.657	0	9.657	556	9.657	221
9.663	436282	9.663	493884	9.663	450556	9.669	738643	9.663	682350	9.663	295	9.663	159	9.663	0	9.663	454	9.663	0
9.67	431778	9.67	488317	9.67	443517	9.676	726618	9.67	678007	9.67	498	9.669	266	9.669	157	9.669	497	9.67	322
9.676	433977	9.676	486688	9.676	429008	9.682	738050	9.676	690373	9.676	562	9.676	271	9.676	0	9.676	324	9.676	164
9.682	433027	9.682	483009	9.682	421552	9.688	732901	9.682	665672	9.682	526	9.682	291	9.682	261	9.682	331	9.682	211
9.688	426272	9.688	490545	9.688	434659	9.694	727033	9.688	684701	9.688	0	9.688	191	9.688	0	9.688	528	9.688	190
9.695	422338	9.695	485050	9.695	424745	9.701	734736	9.695	673757	9.695	420	9.694	262	9.694	232	9.694	519	9.695	0
9.701	421519	9.701	478921	9.701	409943	9.707	727899	9.701	655629	9.701	0	9.701	205	9.701	507	9.701	616	9.701	171
9.707	411823	9.707	469787	9.707	424137	9.713	722867	9.707	659602	9.707	491	9.707	0	9.707	316	9.707	297	9.707	0
9.713	411458	9.713	464543	9.713	469096	9.719	716885	9.713	652377	9.713	344	9.713	0	9.713	298	9.713	701	9.713	177
9.72	404719	9.72	462246	9.72	465132	9.726	715526	9.72	667603	9.72	394	9.719	271	9.719	233	9.719	474	9.72	201
9.726	397472	9.726	456475	9.726	455573	9.732	711058	9.726	662606	9.726	329	9.726	159	9.726	274	9.726	417	9.726	157
9.732	392097	9.732	457284	9.732	461476	9.738	711579	9.732	632794	9.732	205	9.732	261	9.732	194	9.732	367	9.732	224
9.738	386717	9.738	447504	9.738	461549	9.745	718966	9.738	650637	9.738	0	9.738	231	9.738	154	9.738	474	9.738	0
9.745	379323	9.745	435897	9.745	446385	9.751	703169	9.745	649761	9.745	325	9.744	345	9.745	240	9.745	503	9.745	0
9.751	372112	9.751	436861	9.751	443054	9.757	705948	9.751	649478	9.751	344	9.751	157	9.751	172	9.751	422	9.751	221
9.757	368260	9.757	425606	9.757	443444	9.763	721339	9.757	634726	9.757	177	9.757	0	9.757	0	9.757	389	9.757	0
9.763	364756	9.763	434734	9.763	437727	9.77	702720	9.763	637321	9.763	0	9.763	180	9.763	0	9.763	501	9.763	0
9.77	367807	9.77	432800	9.77	430245	9.776	719380	9.77	638339	9.77	281	9.769	350	9.77	193	9.77	450	9.77	316
9.776	356913	9.776	425634	9.776	441700	9.782	697115	9.776	643209	9.776	340	9.776	239	9.776	254	9.776	472	9.776	199
9.782	352708	9.782	427272	9.782	434223	9.788	701965	9.782	649156	9.782	319	9.782	206	9.782	195	9.782	329	9.782	0
9.788	354880	9.788	426298	9.788	438667	9.795	703444	9.788	636312	9.788	265	9.788	171	9.788	299	9.788	378	9.788	0
9.795	352800	9.795	428752	9.795	431064	9.801	705020	9.795	645578	9.795	254	9.794	208	9.795	0	9.795	342	9.795	185
9.801	353318	9.801	422573	9.801	435716	9.807	705265	9.801	623207	9.801	0	9.801	214	9.801	307	9.801	341	9.801	0
9.807	358452	9.807	422706	9.807	439476	9.813	697575	9.807	642633	9.807	171	9.807	262	9.807	0	9.807	563	9.807	353
9.813	356762	9.813	420403	9.813	437286	9.82	693231	9.813	639056	9.813	374	9.813	203	9.813	203	9.813	393	9.813	162
9.82	362856	9.82	425243	9.82	445204	9.826	702813	9.82	635228	9.82	169	9.819	0	9.82	249	9.82	574	9.82	151
9.826	363628	9.826	421325	9.826	446058	9.832	703175	9.826	632070	9.826	170	9.826	188	9.826	304	9.826	414	9.826	0
9.832	362755	9.832	426280	9.832	444179	9.838	702657	9.832	642639	9.832	213	9.832	0	9.832	158	9.832	386	9.832	0
9.838	356705	9.838	427754	9.838	449875	9.845	698770	9.838	628604	9.838	444	9.838	288	9.838	276	9.838	555	9.838	0
9.845	366122	9.845	438354	9.845	458456	9.851	711211	9.845	634056	9.845	432	9.845	562	9.845	446	9.845	567	9.845	0
9.851	367202	9.851	442415	9.851	453459	9.857	696582	9.851	634925	9.851	346	9.851	320	9.851	455	9.851	328	9.851	378
9.857	373705	9.857	444230	9.857	462533	9.863	694934	9.857	634572	9.857	342	9.857	333	9.857	364	9.857	567	9.857	227
9.863	373013	9.863	452240	9.863	458724	9.87	699183	9.863	637336	9.863	312	9.863	381	9.863	224	9.863	497	9.863	498
9.87	377078	9.87	456396	9.87	462314	9.876	693285	9.87	630782	9.87	386	9.87	311	9.87	254	9.87	568	9.87	197
9.876	378149	9.876	450249	9.876	454521	9.882	691087	9.876	634161	9.876	405	9.876	454	9.876	258	9.876	308	9.876	0
9.882	387287	9.882	455039	9.882	459354	9.888	682934	9.882	632037	9.882	340	9.882	216	9.882	241	9.882	585	9.882	157
9.888	381127	9.888	455993	9.888	462909	9.895	705212	9.888	642819	9.888	504	9.888	431	9.888	503	9.888	394	9.888	185
9.895	380769	9.895	460488	9.895	459161	9.901	693155	9.895	644985	9.895	350	9.895	238	9.895	445	9.895	465	9.895	453
9.901	385591	9.901	459508	9.901	461669	9.907	710795	9.901	631040	9.901	280	9.901	261	9.901	410	9.901	736	9.901	390
9.907	378502	9.907	449710	9.907	451420	9.913	692275	9.907	628457	9.907	394	9.907	333	9.907	342	9.907	488	9.907	217
9.913	377736	9.913	450083	9.913	454454	9.92	692693	9.913	637322	9.913	458	9.913	283	9.913	453	9.913	592	9.913	329
9.92	375648	9.92	446856	9.92	450363	9.926	699625	9.92	633386	9.92	449	9.92	194	9.92	261	9.92	446	9.92	194
9.926	370289	9.926	449261	9.926	445786	9.932	698178	9.926	622523	9.926	312	9.926	383	9.926	205	9.926	337	9.926	493
9.932	363672	9.932	449383	9.932	442747	9.938	699598	9.932	622628	9.932	295	9.932	227	9.932	222	9.932	691	9.932	341
9.938	371305	9.938	450300	9.938	436221	9.945	684937	9.939	634057	9.938	393	9.938	348	9.938	439	9.938	540	9.939	283
9.945	375254	9.945	453179	9.945	450553	9.951	700646	9.945	635339	9.945	255	9.945	355	9.945	354	9.945	287	9.945	204
9.951	385522	9.951	475058	9.951	450369	9.957	682793	9.951	623708	9.951	394	9.951	442	9.951	416	9.951	515	9.951	172
9.957	403478	9.957	486634	9.957	461622	9.963	678806	9.957	621529	9.957	308	9.957	199	9.957	384	9.957	376	9.957	0
9.963	422563	9.963	496826	9.963	471198	9.97	693003	9.964	625635	9.963	328	9.963	376	9.963	273	9.963	373	9.964	251
9.97	433933	9.97	516964	9.97	487558	9.976	680583	9.97	636442	9.97	456	9.97	253	9.97	271	9.97	448	9.97	187
9.976	437850	9.976	516239	9.976	489330	9.982	685123	9.976	633866	9.976	343	9.976	312	9.976	375	9.976	542	9.976	271
9.982	442988	9.982	532048	9.982	493931	9.988	668507	9.982	617710	9.982	218	9.982	281	9.982	268	9.982	476	9.982	184
9.989	454330	9.989	529761	9.989	495453	9.995	684561	9.989	617734	9.989	582	9.988	365	9.988	336	9.988	321	9.989	0
9.995	458438	9.995	541817	9.995	499761	10.001	684418	9.995	625471	9.995	548	9.995	358	9.995	395	9.995	384	9.995	219
10.001	460033	10.001	531378	10.001	499708	10.007	674000	10.001	612102	10.001	0	10.001	222	10.001	396	10.001	548	10.001	344
10.007	461877	10.007	540264	10.007	495929	10.013	679530	10.007	624803	10.007	320	10.007	163	10.007	391	10.007	532	10.007	0
10.014	462654	10.014	529537	10.014	492910	10.02	682301	10.014	618313	10.014	256	10.013	228	10.013	362	10.013	674	10.014	209
10.02	461646	10.02	526390	10.02	484205	10.026	679872	10.02	613351	10.02	393	10.02	287	10.02	503	10.02	331	10.02	209
10.026	451097	10.026	525284	10.026	488423	10.032	673097	10.026	634841	10.026	373	10.026	460	10.026	169	10.026	483	10.026	169
10.032	447119	10.032	515793	10.032	488030	10.039	674816	10.032	609631	10.032	255	10.032	363	10.032	150	10.032	456	10.032	229
10.039	445114	10.039	507439	10.039	472395	10.045	677205	10.039	606598	10.039	417	10.038	165	10.039	445	10.039	354	10.039	262
10.045	438801	10.045	505704	10.045	476810	10.051	672774	10.045	610792	10.045	429	10.045	0	10.045	234	10.045	672	10.045	166
10.051	431615	10.051	491230	10.051	473109	10.057	680903	10.051	614506	10.051	473	10.051	0	10.051	202	10.051	304	10.051	269
10.057	425620	10.057	486164	10.057	449462	10.064	656314	10.057	626239	10.057	311	10.057	215	10.057	189	10.057	514	10.057	175
10.064	425711	10.064	487560	10.064	459247	10.07	667218	10.064	609235	10.064	298	10.063	264	10.064	264	10.064	610	10.064	318
10.07	412833	10.07	481869	10.07	448985	10.076	665987	10.07	608762	10.07	376	10.07	0	10.07	231	10.07	368	10.07	257
10.076	424483	10.076	479541	10.076	449392	10.082	664847	10.076	611212	10.076	303	10.076	155	10.076	0	10.076	582	10.076	0
10.082	418958	10.082	477124	10.082	443676	10.089	674502	10.082	614695	10.082	504	10.082	0	10.082	234	10.082	297	10.082	246
10.089	408100	10.089	484910	10.089	444869	10.095	672963	10.089	610157	10.089	248	10.088	303	10.089	236	10.089	481	10.089	0
10.095	412870	10.095	476620	10.095	441023	10.101	678771	10.095	615272	10.095	329	10.095	369	10.095	0	10.095	366	10.095	0
10.101	417002	10.101	479833	10.101	447995	10.107	668116	10.101	608872	10.101	338	10.101	214	10.101	181	10.101	676	10.101	181
10.107	411359	10.107	475282	10.107	462316	10.114	668562	10.107	610345	10.107	341	10.107	214	10.107	331	10.107	578	10.107	0
10.114	408943	10.114	485274	10.114	461341	10.12	669636	10.114	603623	10.114	344	10.113	229	10.114	361	10.114	442	10.114	185
10.12	410678	10.12	485599	10.12	461801	10.126	661464	10.12	609858	10.12	323	10.12	371	10.12	371	10.12	477	10.12	0
10.126	406333	10.126	480956	10.126	465332	10.132	651705	10.126	605513	10.126	427	10.126	282	10.126	461	10.126	563	10.126	360
10.132	408719	10.132	484951	10.132	464568	10.139	668097	10.132	598195	10.132	342	10.132	235	10.132	303	10.132	316	10.132	163
10.139	391873	10.139	490794	10.139	463091	10.145	668352	10.139	611023	10.139	363	10.139	356	10.139	957	10.139	644	10.139	162
10.145	395161	10.145	479907	10.145	468983	10.151	660355	10.145	603263	10.145	352	10.145	230	10.145	388	10.145	475	10.145	0
10.151	393087	10.151	472856	10.151	465332	10.157	662621	10.151	606557	10.151	291	10.151	335	10.151	586	10.151	565	10.151	177
10.157	386410	10.157	471846	10.157	457719	10.164	656680	10.157	611960	10.157	392	10.157	376	10.157	610	10.157	702	10.157	0
10.164	382280	10.164	466942	10.164	456857	10.17	679233	10.164	609785	10.164	353	10.164	500	10.164	560	10.164	290	10.164	237
10.17	379103	10.17	454839	10.17	454401	10.176	658508	10.17	612043	10.17	529	10.17	443	10.17	379	10.17	571	10.17	283
10.176	376399	10.176	460676	10.176	441522	10.182	667193	10.176	600807	10.176	328	10.176	356	10.176	498	10.176	605	10.176	363
10.182	373601	10.182	451561	10.182	446574	10.189	665765	10.182	600546	10.182	459	10.182	492	10.182	532	10.182	378	10.182	248
10.189	375622	10.189	451524	10.189	435587	10.195	647569	10.189	600627	10.189	379	10.189	313	10.189	427	10.189	449	10.189	243
10.195	366978	10.195	449789	10.195	440135	10.201	662239	10.195	605278	10.195	431	10.195	396	10.195	259	10.195	470	10.195	179
10.201	367608	10.201	442846	10.201	432179	10.207	653123	10.201	604819	10.201	156	10.201	635	10.201	408	10.201	343	10.201	275
10.207	361455	10.207	437805	10.207	424210	10.214	658038	10.207	602632	10.207	318	10.207	311	10.207	352	10.207	458	10.207	0
10.214	363840	10.214	430408	10.214	425216	10.22	657021	10.214	588640	10.214	375	10.214	441	10.214	637	10.214	365	10.214	0
10.22	352885	10.22	419659	10.22	415174	10.226	660802	10.22	597712	10.22	398	10.22	280	10.22	706	10.22	452	10.22	170
10.226	349642	10.226	414504	10.226	406371	10.232	653672	10.226	598173	10.226	233	10.226	382	10.226	590	10.226	745	10.226	257
10.232	345294	10.232	407211	10.232	402257	10.239	656701	10.233	592155	10.232	688	10.232	766	10.232	586	10.232	366	10.233	202
10.239	345755	10.239	408274	10.239	414235	10.245	646554	10.239	606403	10.239	544	10.239	445	10.239	246	10.239	247	10.239	192
10.245	339549	10.245	401247	10.245	401406	10.251	666516	10.245	593767	10.245	882	10.245	607	10.245	602	10.245	487	10.245	255
10.251	334184	10.251	405288	10.251	396787	10.257	652506	10.251	593161	10.251	542	10.251	432	10.251	375	10.251	457	10.251	260
10.257	336757	10.257	402003	10.257	394768	10.264	644707	10.258	587299	10.257	580	10.257	382	10.257	489	10.257	449	10.258	0
10.264	329418	10.264	402942	10.264	396111	10.27	641072	10.264	589668	10.264	611	10.264	336	10.264	485	10.264	600	10.264	170
10.27	337736	10.27	399716	10.27	393684	10.276	641585	10.27	581744	10.27	569	10.27	499	10.27	491	10.27	703	10.27	280
10.276	327775	10.276	405017	10.276	392244	10.282	644468	10.276	588957	10.276	616	10.276	475	10.276	505	10.276	340	10.276	0
10.283	333586	10.283	407408	10.283	397805	10.289	641834	10.283	587374	10.283	800	10.282	414	10.282	557	10.282	505	10.283	0
10.289	339926	10.289	424113	10.289	398701	10.295	645673	10.289	594124	10.289	860	10.289	486	10.289	516	10.289	472	10.289	198
10.295	349692	10.295	430425	10.295	403068	10.301	639767	10.295	593353	10.295	580	10.295	316	10.295	557	10.295	621	10.295	217
10.301	355180	10.301	438451	10.301	402936	10.307	638074	10.301	587270	10.301	427	10.301	295	10.301	396	10.301	425	10.301	259
10.308	371187	10.308	442206	10.308	399262	10.314	639433	10.308	584116	10.308	902	10.307	326	10.307	289	10.307	273	10.308	150
10.314	369626	10.314	449444	10.314	396496	10.32	634557	10.314	591169	10.314	427	10.314	232	10.314	413	10.314	363	10.314	263
10.32	376311	10.32	453945	10.32	401183	10.326	628508	10.32	582092	10.32	361	10.32	362	10.32	319	10.32	651	10.32	199
10.326	382214	10.326	458701	10.326	416412	10.333	637210	10.326	588591	10.326	350	10.326	471	10.326	672	10.326	539	10.326	216
10.333	385557	10.333	463668	10.333	399742	10.339	628197	10.333	588622	10.333	223	10.332	544	10.333	411	10.333	501	10.333	0
10.339	379052	10.339	459320	10.339	397517	10.345	631898	10.339	586646	10.339	464	10.339	266	10.339	292	10.339	598	10.339	278
10.345	383916	10.345	460436	10.345	396931	10.351	637890	10.345	587022	10.345	308	10.345	374	10.345	348	10.345	433	10.345	157
10.351	381884	10.351	453752	10.351	399397	10.358	634421	10.351	575198	10.351	544	10.351	308	10.351	436	10.351	614	10.351	0
10.358	379893	10.358	455490	10.358	390739	10.364	634814	10.358	581299	10.358	478	10.357	285	10.358	388	10.358	457	10.358	0
10.364	374101	10.364	444026	10.364	396027	10.37	647446	10.364	586187	10.364	371	10.364	483	10.364	313	10.364	408	10.364	0
10.37	368775	10.37	441296	10.37	375146	10.376	629321	10.37	589409	10.37	545	10.37	249	10.37	338	10.37	611	10.37	0
10.376	366470	10.376	439439	10.376	376045	10.383	629378	10.376	581346	10.376	421	10.376	404	10.376	188	10.376	456	10.376	0
10.383	362143	10.383	442690	10.383	381288	10.389	625950	10.383	589828	10.383	376	10.382	371	10.383	340	10.383	490	10.383	0
10.389	356780	10.389	436306	10.389	364827	10.395	628270	10.389	572670	10.389	314	10.389	390	10.389	263	10.389	636	10.389	0
10.395	354766	10.395	425066	10.395	362423	10.401	625970	10.395	573850	10.395	295	10.395	273	10.395	208	10.395	431	10.395	283
10.401	348533	10.401	417986	10.401	355372	10.408	631134	10.401	576961	10.401	338	10.401	272	10.401	0	10.401	408	10.401	286
10.408	338879	10.408	419487	10.408	359622	10.414	641672	10.408	573951	10.408	454	10.407	191	10.408	239	10.408	571	10.408	246
10.414	345209	10.414	417940	10.414	353133	10.42	637177	10.414	584185	10.414	461	10.414	295	10.414	0	10.414	569	10.414	255
10.42	335758	10.42	403060	10.42	371028	10.426	626974	10.42	574311	10.42	536	10.42	0	10.42	307	10.42	791	10.42	193
10.426	334383	10.426	408219	10.426	361112	10.433	624353	10.426	566447	10.426	483	10.426	207	10.426	152	10.426	413	10.426	250
10.433	338935	10.433	406722	10.433	351016	10.439	628440	10.433	566322	10.433	444	10.433	225	10.433	257	10.433	321	10.433	0
10.439	333773	10.439	405309	10.439	347615	10.445	624001	10.439	584498	10.439	305	10.439	382	10.439	0	10.439	469	10.439	0
10.445	326606	10.445	399049	10.445	342025	10.451	617784	10.445	565740	10.445	345	10.445	175	10.445	241	10.445	615	10.445	452
10.451	335801	10.451	407044	10.451	354307	10.458	622408	10.451	580266	10.451	353	10.451	233	10.451	214	10.451	446	10.451	254
10.458	328576	10.458	394792	10.458	357546	10.464	622607	10.458	561388	10.458	283	10.458	220	10.458	220	10.458	730	10.458	290
10.464	320649	10.464	401490	10.464	354114	10.47	629028	10.464	568924	10.464	0	10.464	163	10.464	0	10.464	759	10.464	188
10.47	333465	10.47	399812	10.47	355525	10.476	624083	10.47	564193	10.47	371	10.47	325	10.47	188	10.47	752	10.47	224
10.476	334124	10.476	403063	10.476	371859	10.483	613913	10.476	564835	10.476	247	10.476	221	10.476	449	10.476	481	10.476	276
10.483	334963	10.483	412258	10.483	382860	10.489	620978	10.483	562777	10.483	379	10.483	165	10.483	0	10.483	561	10.483	225
10.489	335102	10.489	404408	10.489	370154	10.495	622636	10.489	567662	10.489	332	10.489	392	10.489	295	10.489	833	10.489	174
10.495	333423	10.495	407415	10.495	376363	10.501	625873	10.495	567420	10.495	565	10.495	425	10.495	201	10.495	500	10.495	0
10.501	332385	10.501	402110	10.501	387225	10.508	618989	10.501	560899	10.501	642	10.501	786	10.501	727	10.501	686	10.501	179
10.508	333784	10.508	403387	10.508	383275	10.514	616685	10.508	560375	10.508	712	10.508	576	10.508	559	10.508	454	10.508	0
10.514	334573	10.514	413969	10.514	382271	10.52	616846	10.514	573144	10.514	773	10.514	678	10.514	678	10.514	615	10.514	192
10.52	331222	10.52	405950	10.52	379495	10.526	618406	10.52	549506	10.52	515	10.52	445	10.52	689	10.52	441	10.52	267
10.526	332338	10.526	408052	10.526	376579	10.533	619160	10.527	563174	10.526	710	10.526	618	10.526	646	10.526	531	10.527	289
10.533	329221	10.533	397916	10.533	389027	10.539	619710	10.533	559658	10.533	784	10.533	605	10.533	1027	10.533	618	10.533	230
10.539	338630	10.539	396986	10.539	366300	10.545	607296	10.539	560842	10.539	775	10.539	628	10.539	657	10.539	598	10.539	228
10.545	340302	10.545	396961	10.545	380784	10.551	629131	10.545	556329	10.545	933	10.545	317	10.545	942	10.545	423	10.545	269
10.551	341430	10.551	405902	10.551	391852	10.558	606325	10.552	564233	10.551	1100	10.551	652	10.551	448	10.551	674	10.552	0
10.558	337647	10.558	398909	10.558	382981	10.564	609666	10.558	557250	10.558	495	10.558	766	10.558	752	10.558	764	10.558	178
10.564	344600	10.564	400864	10.564	430315	10.57	606958	10.564	556627	10.564	552	10.564	732	10.564	564	10.564	634	10.564	0
10.57	346436	10.57	403718	10.57	439312	10.576	612197	10.57	557836	10.57	701	10.57	456	10.57	552	10.57	547	10.57	171
10.577	346577	10.577	402322	10.577	439508	10.583	621545	10.577	565560	10.577	638	10.576	593	10.576	626	10.576	471	10.577	197
10.583	345895	10.583	403016	10.583	436429	10.589	617822	10.583	561962	10.583	602	10.583	481	10.583	816	10.583	393	10.583	212
10.589	350288	10.589	405324	10.589	440377	10.595	615784	10.589	557546	10.589	484	10.589	505	10.589	796	10.589	583	10.589	172
10.595	342750	10.595	403455	10.595	429551	10.601	612302	10.595	560694	10.595	627	10.595	596	10.595	529	10.595	508	10.595	270
10.602	347577	10.602	400433	10.602	435044	10.608	616904	10.602	552862	10.602	836	10.601	508	10.601	554	10.601	461	10.602	208
10.608	340869	10.608	396131	10.608	435678	10.614	610795	10.608	557095	10.608	669	10.608	587	10.608	892	10.608	816	10.608	171
10.614	341580	10.614	400450	10.614	432390	10.62	610819	10.614	558011	10.614	647	10.614	508	10.614	778	10.614	500	10.614	0
10.62	350400	10.62	398130	10.62	427466	10.627	619583	10.62	560886	10.62	601	10.62	445	10.62	422	10.62	596	10.62	251
10.627	344164	10.627	398717	10.627	427034	10.633	611369	10.627	561519	10.627	641	10.626	500	10.627	622	10.627	566	10.627	246
10.633	342009	10.633	400291	10.633	419765	10.639	614969	10.633	548926	10.633	615	10.633	467	10.633	569	10.633	479	10.633	175
10.639	335248	10.639	393618	10.639	411812	10.645	606740	10.639	554240	10.639	623	10.639	463	10.639	505	10.639	483	10.639	195
10.645	335947	10.645	391941	10.645	413605	10.652	612196	10.645	555524	10.645	487	10.645	468	10.645	700	10.645	566	10.645	276
10.652	324486	10.652	392793	10.652	408187	10.658	610806	10.652	563100	10.652	697	10.651	538	10.652	441	10.652	675	10.652	208
10.658	330221	10.658	393217	10.658	417159	10.664	603819	10.658	552428	10.658	471	10.658	673	10.658	401	10.658	484	10.658	180
10.664	327099	10.664	387196	10.664	398914	10.67	620841	10.664	552527	10.664	477	10.664	257	10.664	246	10.664	773	10.664	0
10.67	328646	10.67	389242	10.67	400859	10.677	616539	10.67	551584	10.67	776	10.67	402	10.67	281	10.67	598	10.67	0
10.677	345370	10.677	393037	10.677	408815	10.683	601822	10.677	546318	10.677	539	10.676	363	10.677	556	10.677	381	10.677	175
10.683	334159	10.683	395504	10.683	403370	10.689	598566	10.683	551093	10.683	652	10.683	492	10.683	327	10.683	528	10.683	346
10.689	335757	10.689	397222	10.689	397457	10.695	606197	10.689	551670	10.689	887	10.689	268	10.689	413	10.689	489	10.689	230
10.695	335570	10.695	395195	10.695	400711	10.702	607034	10.695	563902	10.695	427	10.695	441	10.695	296	10.695	564	10.695	0
10.702	336082	10.702	400579	10.702	404277	10.708	605213	10.702	561190	10.702	294	10.701	275	10.702	343	10.702	464	10.702	0
10.708	337228	10.708	395179	10.708	385081	10.714	611087	10.708	549656	10.708	320	10.708	540	10.708	467	10.708	669	10.708	0
10.714	339196	10.714	395823	10.714	384902	10.72	600322	10.714	547560	10.714	406	10.714	302	10.714	442	10.714	679	10.714	256
10.72	334062	10.72	392573	10.72	383594	10.727	600264	10.72	558570	10.72	392	10.72	329	10.72	0	10.72	584	10.72	0
10.727	342983	10.727	397518	10.727	382586	10.733	605911	10.727	552809	10.727	500	10.727	355	10.727	337	10.727	485	10.727	360
10.733	331466	10.733	392530	10.733	387712	10.739	607109	10.733	560128	10.733	209	10.733	270	10.733	331	10.733	552	10.733	0
10.739	329374	10.739	391385	10.739	382140	10.745	596696	10.739	558600	10.739	330	10.739	280	10.739	232	10.739	629	10.739	226
10.745	325052	10.745	393814	10.745	383888	10.752	596922	10.745	545882	10.745	536	10.745	291	10.745	333	10.745	658	10.745	187
10.752	326696	10.752	395334	10.752	375871	10.758	601725	10.752	554360	10.752	529	10.752	330	10.752	0	10.752	822	10.752	0
10.758	322936	10.758	388369	10.758	379293	10.764	600509	10.758	544288	10.758	342	10.758	323	10.758	156	10.758	566	10.758	160
10.764	322981	10.764	387269	10.764	375966	10.77	597468	10.764	542522	10.764	326	10.764	278	10.764	269	10.764	354	10.764	211
10.77	322402	10.77	381559	10.77	376288	10.777	602319	10.77	550922	10.77	418	10.77	345	10.77	190	10.77	485	10.77	0
10.777	315117	10.777	379209	10.777	372052	10.783	590539	10.777	549014	10.777	451	10.777	252	10.777	286	10.777	565	10.777	219
10.783	317523	10.783	384925	10.783	374854	10.789	601160	10.783	549471	10.783	218	10.783	0	10.783	245	10.783	603	10.783	159
10.789	314370	10.789	377520	10.789	366594	10.795	598469	10.789	547226	10.789	538	10.789	267	10.789	0	10.789	631	10.789	340
10.795	314429	10.795	373581	10.795	361972	10.802	613376	10.795	545707	10.795	314	10.795	349	10.795	200	10.795	456	10.795	346
10.802	312721	10.802	378578	10.802	359795	10.808	606818	10.802	543978	10.802	424	10.802	0	10.802	0	10.802	889	10.802	172
10.808	309541	10.808	371448	10.808	365794	10.814	601148	10.808	553340	10.808	280	10.808	223	10.808	229	10.808	734	10.808	221
10.814	302548	10.814	365822	10.814	361384	10.82	592637	10.814	549758	10.814	648	10.814	251	10.814	189	10.814	755	10.814	0
10.82	304394	10.82	369727	10.82	358848	10.827	596584	10.821	550092	10.82	322	10.82	411	10.82	0	10.82	759	10.821	185
10.827	303909	10.827	368092	10.827	354551	10.833	606752	10.827	556049	10.827	523	10.827	246	10.827	265	10.827	876	10.827	0
10.833	302810	10.833	367417	10.833	359772	10.839	600350	10.833	542786	10.833	527	10.833	770	10.833	368	10.833	625	10.833	313
10.839	305796	10.839	365977	10.839	364417	10.845	588777	10.839	548299	10.839	803	10.839	415	10.839	298	10.839	470	10.839	198
10.845	301897	10.845	367730	10.845	360699	10.852	597286	10.846	541265	10.845	1017	10.845	674	10.845	663	10.845	430	10.846	198
10.852	301472	10.852	373263	10.852	365239	10.858	594452	10.852	553024	10.852	1167	10.852	1267	10.852	784	10.852	754	10.852	270
10.858	302849	10.858	367866	10.858	357214	10.864	603982	10.858	549267	10.858	1161	10.858	1163	10.858	846	10.858	622	10.858	276
10.864	308869	10.864	377810	10.864	365966	10.87	605340	10.864	551725	10.864	1448	10.864	1248	10.864	1075	10.864	753	10.864	0
10.871	308374	10.871	373294	10.871	364854	10.877	611878	10.871	557310	10.871	1792	10.87	1272	10.87	1320	10.87	640	10.871	245
10.877	300208	10.877	368449	10.877	365604	10.883	593969	10.877	546340	10.877	1018	10.877	1319	10.877	1494	10.877	724	10.877	174
10.883	304328	10.883	369821	10.883	361528	10.889	584343	10.883	543404	10.883	1645	10.883	1255	10.883	1149	10.883	548	10.883	0
10.889	303722	10.889	369848	10.889	364204	10.895	591146	10.889	551351	10.889	1526	10.889	1301	10.889	1443	10.889	538	10.889	164
10.896	302161	10.896	364995	10.896	359163	10.902	587502	10.896	538162	10.896	1127	10.895	1200	10.895	1260	10.895	551	10.896	414
10.902	304066	10.902	366656	10.902	362541	10.908	596512	10.902	537928	10.902	1503	10.902	1130	10.902	1303	10.902	586	10.902	0
10.908	294594	10.908	357128	10.908	354480	10.914	592421	10.908	538708	10.908	1019	10.908	1397	10.908	1293	10.908	432	10.908	0
10.914	299590	10.914	364963	10.914	353289	10.921	583615	10.914	531472	10.914	959	10.914	1163	10.914	970	10.914	520	10.914	0
10.921	293224	10.921	356522	10.921	351071	10.927	578524	10.921	538555	10.921	1255	10.92	1137	10.921	755	10.921	711	10.921	0
10.927	291973	10.927	358432	10.927	342184	10.933	581210	10.927	534620	10.927	1243	10.927	1232	10.927	882	10.927	444	10.927	180
10.933	285710	10.933	355605	10.933	343166	10.939	578665	10.933	534080	10.933	1101	10.933	990	10.933	1053	10.933	945	10.933	0
10.939	293212	10.939	354070	10.939	340943	10.946	590076	10.939	526941	10.939	1038	10.939	893	10.939	884	10.939	863	10.939	398
10.946	290710	10.946	356015	10.946	343253	10.952	575531	10.946	530991	10.946	719	10.945	1069	10.946	578	10.946	657	10.946	239
10.952	288667	10.952	357606	10.952	344300	10.958	582230	10.952	530538	10.952	674	10.952	832	10.952	812	10.952	839	10.952	170
10.958	290557	10.958	357144	10.958	340428	10.964	577232	10.958	521621	10.958	787	10.958	775	10.958	923	10.958	524	10.958	292
10.964	287065	10.964	349158	10.964	341021	10.971	577700	10.964	523957	10.964	505	10.964	649	10.964	665	10.964	790	10.964	298
10.971	284673	10.971	353722	10.971	334077	10.977	572340	10.971	519106	10.971	732	10.97	639	10.971	529	10.971	952	10.971	225
10.977	288185	10.977	351897	10.977	338751	10.983	571159	10.977	534183	10.977	652	10.977	801	10.977	398	10.977	651	10.977	483
10.983	276821	10.983	349174	10.983	336346	10.989	567733	10.983	528712	10.983	866	10.983	899	10.983	496	10.983	759	10.983	312
10.989	280798	10.989	347212	10.989	332535	10.996	567804	10.989	521071	10.989	487	10.989	908	10.989	819	10.989	840	10.989	0
10.996	291542	10.996	347439	10.996	335541	11.002	582040	10.996	524027	10.996	897	10.995	801	10.996	409	10.996	638	10.996	281
11.002	274249	11.002	347275	11.002	329548	11.008	574164	11.002	524015	11.002	548	11.002	748	11.002	411	11.002	577	11.002	372
11.008	279418	11.008	346822	11.008	329323	11.014	576978	11.008	522618	11.008	654	11.008	571	11.008	538	11.008	733	11.008	209
11.014	282736	11.014	351342	11.014	332315	11.021	564467	11.014	515693	11.014	330	11.014	448	11.014	527	11.014	555	11.014	360
11.021	281451	11.021	352913	11.021	326038	11.027	570555	11.021	518368	11.021	388	11.021	565	11.021	314	11.021	578	11.021	302
11.027	281455	11.027	346287	11.027	325124	11.033	567709	11.027	524628	11.027	384	11.027	872	11.027	732	11.027	482	11.027	231
11.033	283003	11.033	343740	11.033	331061	11.039	579814	11.033	527218	11.033	358	11.033	563	11.033	354	11.033	803	11.033	248
11.039	281467	11.039	344254	11.039	319734	11.046	568259	11.039	518976	11.039	368	11.039	528	11.039	349	11.039	756	11.039	157
11.046	283694	11.046	341892	11.046	322741	11.052	570136	11.046	525104	11.046	316	11.046	420	11.046	260	11.046	710	11.046	250
11.052	284639	11.052	346781	11.052	306120	11.058	577687	11.052	528693	11.052	403	11.052	253	11.052	254	11.052	877	11.052	257
11.058	281034	11.058	350307	11.058	302467	11.064	566877	11.058	522807	11.058	231	11.058	470	11.058	406	11.058	707	11.058	0
11.064	285502	11.064	350668	11.064	300102	11.071	571641	11.064	522349	11.064	153	11.064	219	11.064	245	11.064	616	11.064	262
11.071	284716	11.071	344597	11.071	304768	11.077	577425	11.071	525255	11.071	313	11.071	381	11.071	244	11.071	474	11.071	275
11.077	287044	11.077	351375	11.077	311143	11.083	579385	11.077	525962	11.077	253	11.077	257	11.077	0	11.077	645	11.077	161
11.083	293352	11.083	348305	11.083	309295	11.089	576996	11.083	515044	11.083	214	11.083	246	11.083	0	11.083	471	11.083	341
11.089	294393	11.089	348043	11.089	305227	11.096	565170	11.089	518716	11.089	0	11.089	392	11.089	216	11.089	618	11.089	391
11.096	292997	11.096	348079	11.096	301434	11.102	569059	11.096	527769	11.096	194	11.096	366	11.096	0	11.096	529	11.096	267
11.102	299973	11.102	353974	11.102	311808	11.108	565608	11.102	532904	11.102	0	11.102	224	11.102	383	11.102	532	11.102	282
11.108	289733	11.108	356804	11.108	311122	11.114	570402	11.108	527094	11.108	434	11.108	251	11.108	254	11.108	711	11.108	358
11.114	292969	11.114	349440	11.114	312527	11.121	566284	11.115	541122	11.114	246	11.114	216	11.114	256	11.114	518	11.115	388
11.121	295147	11.121	344207	11.121	305671	11.127	575736	11.121	529473	11.121	215	11.121	187	11.121	314	11.121	614	11.121	407
11.127	294605	11.127	344352	11.127	301876	11.133	596445	11.127	532782	11.127	194	11.127	186	11.127	179	11.127	546	11.127	236
11.133	296840	11.133	350073	11.133	299395	11.139	662084	11.133	544269	11.133	169	11.133	0	11.133	0	11.133	638	11.133	347
11.139	296295	11.139	346830	11.139	310143	11.146	800413	11.14	586209	11.139	0	11.139	222	11.139	314	11.139	822	11.14	290
11.146	300997	11.146	359880	11.146	319800	11.152	1098387	11.146	649374	11.146	0	11.146	192	11.146	229	11.146	1193	11.146	454
11.152	312191	11.152	366730	11.152	333442	11.158	1559542	11.152	802728	11.152	185	11.152	283	11.152	197	11.152	1385	11.152	834
11.158	342738	11.158	391465	11.158	379048	11.164	2224242	11.158	1046094	11.158	317	11.158	286	11.158	362	11.158	2005	11.158	870
11.165	362315	11.165	435855	11.165	449861	11.171	3048852	11.165	1447479	11.165	324	11.164	449	11.164	294	11.164	2444	11.165	1288
11.171	415360	11.171	493738	11.171	552158	11.177	3908582	11.171	1924356	11.171	365	11.171	191	11.171	564	11.171	3202	11.171	1565
11.177	476633	11.177	552803	11.177	671292	11.183	4504906	11.177	2473417	11.177	444	11.177	337	11.177	623	11.177	4828	11.177	2459
11.183	535874	11.183	628725	11.183	799047	11.189	4876908	11.183	2940000	11.183	367	11.183	672	11.183	600	11.183	5000	11.183	2846
11.19	609332	11.19	684635	11.19	883365	11.196	4994218	11.19	3303502	11.19	520	11.189	566	11.189	1201	11.189	4578	11.19	2951
11.196	661930	11.196	736585	11.196	982952	11.202	4891932	11.196	3546417	11.196	669	11.196	526	11.196	1176	11.196	6000	11.196	3864
11.202	700803	11.202	768540	11.202	1027671	11.208	4727033	11.202	3761590	11.202	624	11.202	793	11.202	1273	11.202	4909	11.202	3579
11.208	736589	11.208	802690	11.208	1061319	11.215	4536849	11.208	3980366	11.208	746	11.208	492	11.208	818	11.208	4851	11.208	4132
11.215	732106	11.215	808368	11.215	1104012	11.221	4469067	11.215	4246462	11.215	819	11.214	537	11.215	1170	11.215	4719	11.215	4521
11.221	721793	11.221	808977	11.221	1107666	11.227	4477014	11.221	4484687	11.221	466	11.221	905	11.221	1278	11.221	4902	11.221	4356
11.227	705563	11.227	794239	11.227	1075888	11.233	4528418	11.227	4771547	11.227	549	11.227	594	11.227	1073	11.227	4936	11.227	5504
11.233	714443	11.233	769218	11.233	1041760	11.24	4592631	11.233	4841188	11.233	887	11.233	374	11.233	1051	11.233	5291	11.233	5495
11.24	687194	11.24	752747	11.24	1003459	11.246	4581857	11.24	4743561	11.24	490	11.239	804	11.24	965	11.24	5833	11.24	5195
11.246	654021	11.246	728657	11.246	964959	11.252	4471543	11.246	4595569	11.246	570	11.246	697	11.246	989	11.246	5183	11.246	5187
11.252	624763	11.252	705323	11.252	929770	11.258	4297857	11.252	4368282	11.252	546	11.252	571	11.252	741	11.252	5077	11.252	4916
11.258	609937	11.258	677913	11.258	883170	11.265	4092008	11.258	4123477	11.258	332	11.258	451	11.258	797	11.258	5187	11.258	4622
11.265	590767	11.265	655683	11.265	831632	11.271	3885343	11.265	3910842	11.265	508	11.264	330	11.265	870	11.265	4805	11.265	3629
11.271	572673	11.271	646960	11.271	808686	11.277	3655103	11.271	3745487	11.271	570	11.271	371	11.271	826	11.271	4388	11.271	3949
11.277	555433	11.277	632903	11.277	766104	11.283	3486361	11.277	3510726	11.277	450	11.277	518	11.277	467	11.277	3935	11.277	3737
11.283	531799	11.283	602593	11.283	731882	11.29	3319451	11.283	3259338	11.283	453	11.283	373	11.283	339	11.283	3612	11.283	3575
11.29	516387	11.29	582273	11.29	772783	11.296	3187941	11.29	3117578	11.29	283	11.289	403	11.29	588	11.29	3544	11.29	2758
11.296	505534	11.296	569933	11.296	722797	11.302	3011816	11.296	2965571	11.296	359	11.296	397	11.296	397	11.296	3769	11.296	3335
11.302	490882	11.302	552096	11.302	671728	11.308	2861317	11.302	2826743	11.302	461	11.302	456	11.302	639	11.302	3335	11.302	2760
11.308	475250	11.308	540150	11.308	651404	11.315	2690143	11.308	2682431	11.308	293	11.308	600	11.308	391	11.308	2710	11.308	3177
11.315	458668	11.315	528680	11.315	621944	11.321	2532391	11.315	2553290	11.315	352	11.315	288	11.315	461	11.315	3150	11.315	2173
11.321	452358	11.321	521719	11.321	616857	11.327	2336425	11.321	2414754	11.321	354	11.321	462	11.321	684	11.321	2755	11.321	2256
11.327	441797	11.327	503779	11.327	590034	11.333	2107777	11.327	2243993	11.327	492	11.327	338	11.327	612	11.327	2434	11.327	2494
11.333	427972	11.333	507597	11.333	575760	11.34	1845163	11.333	2046044	11.333	329	11.333	365	11.333	629	11.333	2832	11.333	2091
11.34	428628	11.34	490015	11.34	553246	11.346	1558246	11.34	1801633	11.34	530	11.34	440	11.34	448	11.34	1870	11.34	1991
11.346	410312	11.346	488460	11.346	530986	11.352	1241188	11.346	1481432	11.346	318	11.346	528	11.346	662	11.346	1790	11.346	1624
11.352	398584	11.352	467446	11.352	515531	11.358	969162	11.352	1181995	11.352	399	11.352	310	11.352	230	11.352	1571	11.352	1142
11.358	394818	11.358	462613	11.358	489074	11.365	754585	11.358	898609	11.358	451	11.358	349	11.358	594	11.358	974	11.358	789
11.365	376822	11.365	438634	11.365	464375	11.371	606098	11.365	689187	11.365	316	11.365	393	11.365	402	11.365	1013	11.365	592
11.371	357832	11.371	415363	11.371	421943	11.377	516092	11.371	576356	11.371	408	11.371	567	11.371	340	11.371	876	11.371	609
11.377	343743	11.377	405498	11.377	387153	11.383	487629	11.377	482613	11.377	265	11.377	367	11.377	336	11.377	533	11.377	250
11.383	323338	11.383	377728	11.383	380696	11.39	464051	11.383	450121	11.383	0	11.383	312	11.383	266	11.383	671	11.383	165
11.39	295076	11.39	353378	11.39	360149	11.396	461777	11.39	426727	11.39	182	11.39	407	11.39	225	11.39	562	11.39	241
11.396	286199	11.396	338481	11.396	344184	11.402	462459	11.396	419926	11.396	156	11.396	0	11.396	217	11.396	865	11.396	218
11.402	268693	11.402	324126	11.402	322446	11.408	461281	11.402	418136	11.402	0	11.402	0	11.402	162	11.402	912	11.402	187
11.408	264422	11.408	311173	11.408	320671	11.415	461715	11.409	425122	11.408	178	11.408	271	11.408	199	11.408	633	11.409	303
11.415	259092	11.415	317379	11.415	321996	11.421	463576	11.415	421536	11.415	250	11.415	306	11.415	0	11.415	610	11.415	0
11.421	250757	11.421	312888	11.421	312988	11.427	475032	11.421	415786	11.421	0	11.421	0	11.421	170	11.421	632	11.421	193
11.427	255436	11.427	310940	11.427	303840	11.433	468279	11.427	421251	11.427	0	11.427	223	11.427	242	11.427	536	11.427	0
11.433	258156	11.433	312335	11.433	312441	11.44	463026	11.434	422934	11.433	303	11.433	198	11.433	312	11.433	617	11.434	199
11.44	257365	11.44	315104	11.44	301047	11.446	477402	11.44	422763	11.44	194	11.44	167	11.44	207	11.44	820	11.44	169
11.446	256259	11.446	315187	11.446	305410	11.452	465411	11.446	421938	11.446	270	11.446	299	11.446	177	11.446	485	11.446	175
11.452	252329	11.452	313625	11.452	305358	11.458	462101	11.452	424700	11.452	0	11.452	164	11.452	0	11.452	555	11.452	162
11.459	253008	11.459	319976	11.459	307244	11.465	473511	11.459	420360	11.459	206	11.458	0	11.458	168	11.458	731	11.459	300
11.465	258026	11.465	317102	11.465	298367	11.471	469415	11.465	437313	11.465	215	11.465	186	11.465	225	11.465	740	11.465	290
11.471	256271	11.471	315962	11.471	304191	11.477	469369	11.471	427330	11.471	180	11.471	156	11.471	210	11.471	838	11.471	244
11.477	265570	11.477	307737	11.477	305966	11.483	471838	11.477	429004	11.477	417	11.477	0	11.477	271	11.477	641	11.477	333
11.484	261933	11.484	312573	11.484	299654	11.49	470886	11.484	431734	11.484	0	11.483	244	11.483	0	11.483	785	11.484	285
11.49	250607	11.49	314059	11.49	295442	11.496	476350	11.49	428734	11.49	0	11.49	242	11.49	0	11.49	393	11.49	268
11.496	259349	11.496	311923	11.496	279242	11.502	470877	11.496	428733	11.496	200	11.496	242	11.496	165	11.496	802	11.496	360
11.502	257466	11.502	314110	11.502	273031	11.509	476409	11.502	434586	11.502	234	11.502	0	11.502	0	11.502	494	11.502	208
11.509	259359	11.509	310763	11.509	270869	11.515	476070	11.509	432523	11.509	321	11.508	235	11.509	0	11.509	950	11.509	301
11.515	258976	11.515	310626	11.515	269822	11.521	478135	11.515	435969	11.515	250	11.515	229	11.515	152	11.515	759	11.515	204
11.521	263355	11.521	312582	11.521	274928	11.527	477129	11.521	435147	11.521	286	11.521	159	11.521	154	11.521	564	11.521	300
11.527	268974	11.527	312190	11.527	273739	11.534	478631	11.527	442259	11.527	158	11.527	194	11.527	374	11.527	819	11.527	171
11.534	265073	11.534	313430	11.534	269784	11.54	477348	11.534	438025	11.534	271	11.533	195	11.534	174	11.534	542	11.534	166
11.54	268929	11.54	317816	11.54	269415	11.546	486934	11.54	435950	11.54	0	11.54	412	11.54	0	11.54	570	11.54	204
11.546	259607	11.546	312538	11.546	272421	11.552	479571	11.546	433205	11.546	302	11.546	258	11.546	303	11.546	566	11.546	225
11.552	261781	11.552	317743	11.552	275206	11.559	480935	11.552	435631	11.552	153	11.552	205	11.552	158	11.552	691	11.552	275
11.559	267121	11.559	318009	11.559	275656	11.565	488453	11.559	436060	11.559	208	11.558	204	11.559	316	11.559	732	11.559	370
11.565	262652	11.565	312822	11.565	270858	11.571	488637	11.565	441966	11.565	272	11.565	236	11.565	160	11.565	627	11.565	0
11.571	262476	11.571	302695	11.571	264948	11.577	479493	11.571	438443	11.571	0	11.571	195	11.571	277	11.571	628	11.571	316
11.577	257851	11.577	302638	11.577	271328	11.584	480887	11.577	439624	11.577	325	11.577	0	11.577	0	11.577	555	11.577	221
11.584	259914	11.584	301919	11.584	268625	11.59	486751	11.584	438862	11.584	183	11.583	251	11.584	268	11.584	660	11.584	232
11.59	260314	11.59	311298	11.59	268491	11.596	484872	11.59	444810	11.59	0	11.59	0	11.59	228	11.59	721	11.59	0
11.596	261433	11.596	302990	11.596	268715	11.602	496469	11.596	447112	11.596	165	11.596	173	11.596	158	11.596	496	11.596	222
11.602	257989	11.602	309015	11.602	270054	11.609	488321	11.602	436388	11.602	162	11.602	258	11.602	175	11.602	523	11.602	0
11.609	253255	11.609	306754	11.609	268566	11.615	492954	11.609	435180	11.609	499	11.609	284	11.609	200	11.609	609	11.609	0
11.615	256675	11.615	303936	11.615	276867	11.621	481461	11.615	443104	11.615	201	11.615	168	11.615	0	11.615	1011	11.615	364
11.621	254488	11.621	297469	11.621	273503	11.627	487960	11.621	447107	11.621	0	11.621	194	11.621	156	11.621	507	11.621	234
11.627	252843	11.627	308221	11.627	271055	11.634	491358	11.627	442755	11.627	0	11.627	0	11.627	0	11.627	774	11.627	223
11.634	253944	11.634	308400	11.634	263670	11.64	488256	11.634	445383	11.634	0	11.634	0	11.634	0	11.634	353	11.634	261
11.64	250084	11.64	294278	11.64	260037	11.646	484348	11.64	444588	11.64	226	11.64	0	11.64	0	11.64	643	11.64	261
11.646	250170	11.646	303043	11.646	261341	11.652	485937	11.646	443490	11.646	0	11.646	308	11.646	190	11.646	664	11.646	0
11.652	254307	11.652	306110	11.652	270915	11.659	488238	11.652	440544	11.652	374	11.652	192	11.652	0	11.652	621	11.652	276
11.659	251038	11.659	309506	11.659	276838	11.665	480511	11.659	438488	11.659	174	11.659	0	11.659	220	11.659	598	11.659	175
11.665	252606	11.665	306803	11.665	276297	11.671	487726	11.665	448194	11.665	319	11.665	0	11.665	0	11.665	530	11.665	188
11.671	256709	11.671	311772	11.671	281901	11.677	498536	11.671	448609	11.671	191	11.671	162	11.671	260	11.671	622	11.671	0
11.677	258409	11.677	315469	11.677	286772	11.684	480857	11.677	449327	11.677	0	11.677	0	11.677	246	11.677	767	11.677	424
11.684	258320	11.684	314519	11.684	286060	11.69	484016	11.684	455536	11.684	271	11.684	0	11.684	0	11.684	595	11.684	0
11.69	251522	11.69	318683	11.69	288100	11.696	494548	11.69	450690	11.69	172	11.69	311	11.69	379	11.69	597	11.69	0
11.696	255716	11.696	310847	11.696	291446	11.702	483999	11.696	451386	11.696	0	11.696	0	11.696	214	11.696	1122	11.696	162
11.702	254086	11.702	310095	11.702	291314	11.709	479836	11.703	455985	11.702	208	11.702	150	11.702	243	11.702	1182	11.703	297
11.709	256505	11.709	317277	11.709	285719	11.715	489664	11.709	453825	11.709	156	11.709	331	11.709	219	11.709	771	11.709	257
11.715	253453	11.715	318325	11.715	292425	11.721	479414	11.715	471012	11.715	0	11.715	201	11.715	0	11.715	466	11.715	0
11.721	250060	11.721	308849	11.721	284224	11.727	491972	11.721	462909	11.721	250	11.721	168	11.721	232	11.721	776	11.721	274
11.727	262265	11.727	316473	11.727	287866	11.734	488195	11.728	459528	11.727	0	11.727	0	11.727	251	11.727	903	11.728	262
11.734	262118	11.734	312932	11.734	281209	11.74	485263	11.734	462559	11.734	0	11.734	254	11.734	233	11.734	567	11.734	0
11.74	258108	11.74	323719	11.74	283600	11.746	485500	11.74	465398	11.74	0	11.74	208	11.74	211	11.74	713	11.74	238
11.746	260437	11.746	324863	11.746	284992	11.752	480081	11.746	469701	11.746	379	11.746	222	11.746	167	11.746	731	11.746	356
11.753	270055	11.753	330753	11.753	287756	11.759	479934	11.753	468943	11.753	472	11.752	188	11.752	240	11.752	569	11.753	541
11.759	273533	11.759	325040	11.759	285971	11.765	478553	11.759	470842	11.759	210	11.759	293	11.759	276	11.759	865	11.759	483
11.765	275710	11.765	325864	11.765	291216	11.771	488352	11.765	465926	11.765	367	11.765	0	11.765	257	11.765	490	11.765	173
11.771	268105	11.771	331372	11.771	291885	11.777	490751	11.771	460257	11.771	282	11.771	422	11.771	154	11.771	1051	11.771	241
11.778	276234	11.778	330392	11.778	296755	11.784	487968	11.778	456717	11.778	285	11.777	443	11.777	271	11.777	584	11.778	444
11.784	271587	11.784	342222	11.784	295054	11.79	477904	11.784	447300	11.784	181	11.784	365	11.784	256	11.784	883	11.784	263
11.79	271343	11.79	333842	11.79	299533	11.796	490236	11.79	455115	11.79	267	11.79	373	11.79	230	11.79	851	11.79	213
11.796	275730	11.796	341736	11.796	295562	11.803	474920	11.796	453586	11.796	350	11.796	203	11.796	251	11.796	698	11.796	251
11.803	278004	11.803	334818	11.803	309871	11.809	487661	11.803	453273	11.803	369	11.802	247	11.803	340	11.803	734	11.803	284
11.809	279686	11.809	329628	11.809	303485	11.815	484407	11.809	455949	11.809	425	11.809	274	11.809	223	11.809	629	11.809	0
11.815	274823	11.815	339642	11.815	298721	11.821	486355	11.815	454622	11.815	339	11.815	315	11.815	211	11.815	677	11.815	295
11.821	274607	11.821	336160	11.821	303709	11.828	481664	11.821	454730	11.821	361	11.821	460	11.821	353	11.821	851	11.821	350
11.828	276363	11.828	331011	11.828	296013	11.834	480395	11.828	445793	11.828	387	11.827	433	11.828	466	11.828	946	11.828	275
11.834	269413	11.834	329682	11.834	301817	11.84	483434	11.834	448105	11.834	377	11.834	451	11.834	325	11.834	566	11.834	368
11.84	275400	11.84	328727	11.84	290703	11.846	489334	11.84	443820	11.84	372	11.84	289	11.84	305	11.84	725	11.84	224
11.846	274818	11.846	331693	11.846	287239	11.853	499371	11.846	444148	11.846	178	11.846	422	11.846	280	11.846	877	11.846	319
11.853	271504	11.853	323759	11.853	287999	11.859	489565	11.853	448601	11.853	379	11.852	332	11.853	260	11.853	712	11.853	271
11.859	263971	11.859	324734	11.859	317551	11.865	487895	11.859	453326	11.859	392	11.859	306	11.859	592	11.859	788	11.859	242
11.865	266959	11.865	323013	11.865	307736	11.871	487687	11.865	450575	11.865	316	11.865	348	11.865	459	11.865	998	11.865	238
11.871	266800	11.871	328455	11.871	311350	11.878	487570	11.871	443865	11.871	298	11.871	594	11.871	472	11.871	738	11.871	0
11.878	264279	11.878	326313	11.878	289117	11.884	485407	11.878	445331	11.878	797	11.877	467	11.878	433	11.878	810	11.878	238
11.884	270457	11.884	330881	11.884	290866	11.89	483498	11.884	446975	11.884	272	11.884	430	11.884	471	11.884	579	11.884	226
11.89	272554	11.89	333916	11.89	291336	11.896	490330	11.89	441265	11.89	281	11.89	269	11.89	275	11.89	774	11.89	0
11.896	267834	11.896	329107	11.896	292068	11.903	490333	11.896	440239	11.896	270	11.896	381	11.896	336	11.896	898	11.896	216
11.903	267881	11.903	329070	11.903	294244	11.909	485920	11.903	446170	11.903	405	11.903	466	11.903	258	11.903	770	11.903	321
11.909	268944	11.909	341378	11.909	337534	11.915	482714	11.909	442665	11.909	289	11.909	355	11.909	252	11.909	800	11.909	182
11.915	285553	11.915	339490	11.915	353209	11.921	486698	11.915	441159	11.915	571	11.915	455	11.915	288	11.915	696	11.915	235
11.921	287668	11.921	349947	11.921	349934	11.928	483848	11.921	445901	11.921	245	11.921	329	11.921	298	11.921	1233	11.921	323
11.928	290763	11.928	353776	11.928	356822	11.934	484745	11.928	443580	11.928	232	11.928	591	11.928	158	11.928	878	11.928	340
11.934	294634	11.934	348351	11.934	355898	11.94	476252	11.934	440184	11.934	398	11.934	281	11.934	276	11.934	674	11.934	0
11.94	299612	11.94	351736	11.94	366765	11.946	487102	11.94	444165	11.94	418	11.94	169	11.94	266	11.94	652	11.94	222
11.946	301710	11.946	348731	11.946	359008	11.953	481894	11.946	441653	11.946	478	11.946	401	11.946	469	11.946	865	11.946	350
11.953	294022	11.953	353709	11.953	360622	11.959	488042	11.953	452916	11.953	486	11.953	285	11.953	349	11.953	853	11.953	196
11.959	303108	11.959	349098	11.959	360072	11.965	493467	11.959	440421	11.959	470	11.959	345	11.959	228	11.959	896	11.959	180
11.965	294962	11.965	354450	11.965	361343	11.971	488325	11.965	443996	11.965	342	11.965	214	11.965	169	11.965	853	11.965	269
11.971	296330	11.971	342855	11.971	360872	11.978	490249	11.971	438002	11.971	290	11.971	325	11.971	306	11.971	811	11.971	284
11.978	291294	11.978	342973	11.978	361088	11.984	479779	11.978	446815	11.978	200	11.978	224	11.978	258	11.978	533	11.978	0
11.984	293691	11.984	342915	11.984	358039	11.99	486310	11.984	448168	11.984	0	11.984	272	11.984	301	11.984	813	11.984	306
11.99	286965	11.99	349388	11.99	356070	11.996	481582	11.99	446872	11.99	295	11.99	362	11.99	174	11.99	849	11.99	0
11.996	286701	11.996	339797	11.996	349944	12.003	480434	11.997	449855	11.996	458	11.996	173	11.996	191	11.996	757	11.997	193
12.003	287941	12.003	331957	12.003	346853	12.009	483448	12.003	448224	12.003	195	12.003	328	12.003	441	12.003	548	12.003	271
12.009	288043	12.009	338711	12.009	339279	12.015	484491	12.009	455773	12.009	169	12.009	0	12.009	316	12.009	531	12.009	190
12.015	279094	12.015	337318	12.015	345112	12.021	479631	12.015	450674	12.015	317	12.015	322	12.015	398	12.015	619	12.015	236
12.021	280939	12.021	339401	12.021	346003	12.028	484590	12.022	451263	12.021	279	12.021	307	12.021	408	12.021	800	12.022	258
12.028	287719	12.028	335597	12.028	347282	12.034	483945	12.028	444016	12.028	208	12.028	0	12.028	222	12.028	708	12.028	246
12.034	289334	12.034	330694	12.034	346073	12.04	474768	12.034	454483	12.034	335	12.034	449	12.034	276	12.034	742	12.034	253
12.04	290632	12.04	332958	12.04	333612	12.046	482317	12.04	440892	12.04	373	12.04	343	12.04	429	12.04	981	12.04	177
12.047	292497	12.047	343225	12.047	350613	12.053	481826	12.047	441678	12.047	212	12.046	226	12.046	322	12.046	1004	12.047	302
12.053	305154	12.053	343800	12.053	353106	12.059	482870	12.053	449826	12.053	543	12.053	560	12.053	366	12.053	501	12.053	192
12.059	323568	12.059	343969	12.059	349758	12.065	484260	12.059	441877	12.059	442	12.059	700	12.059	581	12.059	913	12.059	0
12.065	344009	12.065	350429	12.065	347341	12.071	484879	12.065	441329	12.065	729	12.065	683	12.065	386	12.065	719	12.065	0
12.072	362607	12.072	354171	12.072	353871	12.078	476789	12.072	439763	12.072	611	12.071	650	12.071	715	12.071	755	12.072	172
12.078	392137	12.078	352927	12.078	344890	12.084	479446	12.078	443744	12.078	589	12.078	599	12.078	352	12.078	496	12.078	281
12.084	410773	12.084	351238	12.084	339268	12.09	479423	12.084	443897	12.084	848	12.084	961	12.084	640	12.084	1015	12.084	330
12.09	437569	12.09	351534	12.09	343671	12.097	478002	12.09	437828	12.09	637	12.09	455	12.09	493	12.09	1146	12.09	0
12.097	441782	12.097	346782	12.097	336279	12.103	474762	12.097	440695	12.097	974	12.096	1086	12.097	518	12.097	586	12.097	337
12.103	458328	12.103	348966	12.103	342394	12.109	480983	12.103	438318	12.103	804	12.103	507	12.103	470	12.103	775	12.103	370
12.109	450857	12.109	339951	12.109	338962	12.115	486235	12.109	434383	12.109	726	12.109	589	12.109	791	12.109	1149	12.109	182
12.115	448498	12.115	334973	12.115	342028	12.122	478489	12.115	432237	12.115	727	12.115	512	12.115	491	12.115	748	12.115	174
12.122	439353	12.122	339916	12.122	328617	12.128	476812	12.122	429410	12.122	750	12.121	444	12.122	514	12.122	750	12.122	271
12.128	434318	12.128	338952	12.128	332582	12.134	475638	12.128	436122	12.128	571	12.128	385	12.128	658	12.128	792	12.128	397
12.134	413926	12.134	334196	12.134	332997	12.14	475228	12.134	425000	12.134	663	12.134	523	12.134	483	12.134	987	12.134	181
12.14	404158	12.14	324553	12.14	339035	12.147	479421	12.14	431046	12.14	827	12.14	500	12.14	427	12.14	657	12.14	0
12.147	398535	12.147	331817	12.147	329813	12.153	490130	12.147	443620	12.147	815	12.146	271	12.147	475	12.147	722	12.147	378
12.153	383115	12.153	330610	12.153	330067	12.159	471505	12.153	432797	12.153	708	12.153	292	12.153	459	12.153	696	12.153	283
12.159	376410	12.159	320172	12.159	327472	12.165	475915	12.159	430866	12.159	495	12.159	424	12.159	431	12.159	698	12.159	252
12.165	359305	12.165	325633	12.165	330382	12.172	478189	12.165	444346	12.165	639	12.165	336	12.165	523	12.165	1164	12.165	235
12.172	354088	12.172	326404	12.172	322083	12.178	495037	12.172	444235	12.172	376	12.171	209	12.172	369	12.172	1043	12.172	176
12.178	362877	12.178	317674	12.178	325738	12.184	484595	12.178	441370	12.178	484	12.178	265	12.178	441	12.178	869	12.178	253
12.184	345866	12.184	318735	12.184	323998	12.19	477009	12.184	439585	12.184	615	12.184	236	12.184	208	12.184	628	12.184	0
12.19	342464	12.19	317784	12.19	318139	12.197	478985	12.19	439949	12.19	521	12.19	270	12.19	288	12.19	912	12.19	263
12.197	336160	12.197	318518	12.197	324530	12.203	482995	12.197	439112	12.197	562	12.197	403	12.197	167	12.197	746	12.197	293
12.203	339802	12.203	321761	12.203	325365	12.209	484283	12.203	439178	12.203	364	12.203	371	12.203	372	12.203	853	12.203	346
12.209	337854	12.209	324236	12.209	325253	12.215	483867	12.209	438005	12.209	583	12.209	245	12.209	480	12.209	879	12.209	0
12.215	334999	12.215	329052	12.215	334108	12.222	482929	12.215	438451	12.215	363	12.215	227	12.215	220	12.215	669	12.215	165
12.222	338950	12.222	335767	12.222	332787	12.228	495394	12.222	440824	12.222	378	12.222	201	12.222	430	12.222	783	12.222	0
12.228	334465	12.228	347180	12.228	351813	12.234	488490	12.228	439434	12.228	389	12.228	0	12.228	366	12.228	791	12.228	232
12.234	335339	12.234	353607	12.234	357009	12.24	483864	12.234	444434	12.234	346	12.234	284	12.234	163	12.234	1006	12.234	164
12.24	335978	12.24	366048	12.24	360894	12.247	484511	12.24	440245	12.24	461	12.24	184	12.24	464	12.24	619	12.24	176
12.247	336451	12.247	370303	12.247	376660	12.253	488449	12.247	448890	12.247	397	12.247	311	12.247	220	12.247	654	12.247	198
12.253	328044	12.253	373126	12.253	378664	12.259	488311	12.253	442108	12.253	284	12.253	239	12.253	417	12.253	1083	12.253	0
12.259	322045	12.259	371226	12.259	384662	12.265	470887	12.259	436437	12.259	257	12.259	226	12.259	281	12.259	837	12.259	213
12.265	311565	12.265	364856	12.265	378798	12.272	490184	12.265	440606	12.265	326	12.265	423	12.265	0	12.265	831	12.265	299
12.272	308301	12.272	361691	12.272	376634	12.278	481883	12.272	438274	12.272	310	12.272	313	12.272	257	12.272	1012	12.272	343
12.278	307885	12.278	364521	12.278	370002	12.284	480489	12.278	450543	12.278	164	12.278	358	12.278	299	12.278	1016	12.278	249
12.284	295240	12.284	355349	12.284	359062	12.29	480229	12.284	444597	12.284	182	12.284	228	12.284	228	12.284	631	12.284	151
12.29	285041	12.29	353767	12.29	353464	12.297	472605	12.291	436812	12.29	405	12.29	382	12.29	300	12.29	761	12.291	221
12.297	284321	12.297	351132	12.297	353869	12.303	475060	12.297	438227	12.297	382	12.297	170	12.297	210	12.297	975	12.297	365
12.303	277291	12.303	346208	12.303	353565	12.309	475748	12.303	442066	12.303	157	12.303	223	12.303	218	12.303	819	12.303	300
12.309	278777	12.309	342909	12.309	345749	12.315	471554	12.309	442356	12.309	303	12.309	219	12.309	0	12.309	586	12.309	307
12.315	282305	12.315	334741	12.315	348629	12.322	473911	12.316	437361	12.315	232	12.315	345	12.315	185	12.315	834	12.316	226
12.322	281110	12.322	329292	12.322	333555	12.328	477228	12.322	433721	12.322	206	12.322	304	12.322	177	12.322	776	12.322	305
12.328	277071	12.328	333377	12.328	337333	12.334	461823	12.328	439940	12.328	335	12.328	157	12.328	314	12.328	769	12.328	258
12.334	284055	12.334	323170	12.334	335175	12.34	465205	12.334	437089	12.334	345	12.334	272	12.334	222	12.334	650	12.334	262
12.341	284960	12.341	329629	12.341	331418	12.347	473070	12.341	448465	12.341	378	12.34	240	12.34	285	12.34	655	12.341	359
12.347	281053	12.347	323391	12.347	329644	12.353	460348	12.347	446170	12.347	576	12.347	414	12.347	234	12.347	1183	12.347	169
12.353	284387	12.353	318900	12.353	325219	12.359	461134	12.353	436679	12.353	170	12.353	184	12.353	367	12.353	695	12.353	250
12.359	280902	12.359	316314	12.359	328133	12.365	469932	12.359	427457	12.359	291	12.359	338	12.359	281	12.359	885	12.359	298
12.366	277000	12.366	314302	12.366	321985	12.372	472718	12.366	436887	12.366	292	12.365	158	12.365	251	12.365	962	12.366	170
12.372	266371	12.372	306613	12.372	319716	12.378	482058	12.372	435138	12.372	277	12.372	170	12.372	294	12.372	655	12.372	187
12.378	266560	12.378	308406	12.378	312728	12.384	469728	12.378	422759	12.378	482	12.378	300	12.378	451	12.378	632	12.378	197
12.384	266290	12.384	301641	12.384	305391	12.391	465806	12.384	440625	12.384	303	12.384	0	12.384	213	12.384	723	12.384	427
12.391	261008	12.391	301318	12.391	302774	12.397	457213	12.391	434073	12.391	343	12.39	299	12.391	0	12.391	463	12.391	216
12.397	252920	12.397	299074	12.397	300682	12.403	462285	12.397	424739	12.397	230	12.397	207	12.397	338	12.397	1148	12.397	177
12.403	253830	12.403	302505	12.403	297496	12.409	460489	12.403	421092	12.403	171	12.403	194	12.403	396	12.403	633	12.403	251
12.409	248981	12.409	294608	12.409	288195	12.416	463818	12.409	422602	12.409	357	12.409	353	12.409	343	12.409	1121	12.409	242
12.416	249492	12.416	288881	12.416	292086	12.422	460853	12.416	435073	12.416	321	12.415	587	12.416	438	12.416	865	12.416	0
12.422	245026	12.422	290594	12.422	295378	12.428	458672	12.422	423130	12.422	444	12.422	441	12.422	262	12.422	973	12.422	314
12.428	247257	12.428	286273	12.428	297447	12.434	455920	12.428	423927	12.428	290	12.428	211	12.428	595	12.428	1206	12.428	197
12.434	248852	12.434	290448	12.434	301151	12.441	458145	12.434	429449	12.434	263	12.434	313	12.434	310	12.434	735	12.434	382
12.441	244972	12.441	296974	12.441	294977	12.447	460370	12.441	418943	12.441	349	12.44	780	12.441	373	12.441	908	12.441	249
12.447	245567	12.447	293925	12.447	296319	12.453	459870	12.447	414716	12.447	349	12.447	515	12.447	526	12.447	802	12.447	192
12.453	245277	12.453	302359	12.453	295768	12.459	466563	12.453	419072	12.453	325	12.453	715	12.453	651	12.453	690	12.453	224
12.459	243902	12.459	286620	12.459	298681	12.466	453797	12.459	424057	12.459	356	12.459	514	12.459	471	12.459	711	12.459	313
12.466	242802	12.466	291616	12.466	296820	12.472	458190	12.466	410518	12.466	369	12.465	438	12.466	728	12.466	807	12.466	250
12.472	246356	12.472	289161	12.472	287171	12.478	460304	12.472	415594	12.472	497	12.472	450	12.472	315	12.472	849	12.472	433
12.478	246050	12.478	293790	12.478	294084	12.484	459812	12.478	424965	12.478	259	12.478	359	12.478	410	12.478	1067	12.478	229
12.484	240759	12.484	289205	12.484	292306	12.491	463227	12.484	422892	12.484	339	12.484	516	12.484	393	12.484	945	12.484	361
12.491	239636	12.491	292489	12.491	289358	12.497	452214	12.491	418503	12.491	426	12.491	398	12.491	367	12.491	1091	12.491	312
12.497	242499	12.497	289481	12.497	290544	12.503	458974	12.497	425905	12.497	292	12.497	528	12.497	407	12.497	719	12.497	394
12.503	250496	12.503	286638	12.503	295045	12.509	457570	12.503	420612	12.503	305	12.503	251	12.503	382	12.503	848	12.503	240
12.509	248795	12.509	294992	12.509	299187	12.516	458266	12.509	418357	12.509	503	12.509	452	12.509	486	12.509	813	12.509	189
12.516	254884	12.516	285182	12.516	301281	12.522	465036	12.516	416876	12.516	425	12.516	542	12.516	392	12.516	775	12.516	361
12.522	263178	12.522	291635	12.522	302383	12.528	463256	12.522	424379	12.522	401	12.522	336	12.522	508	12.522	794	12.522	346
12.528	261896	12.528	291562	12.528	298547	12.534	461551	12.528	413726	12.528	353	12.528	675	12.528	390	12.528	803	12.528	0
12.534	265768	12.534	291802	12.534	307075	12.541	466434	12.534	420517	12.534	385	12.534	598	12.534	366	12.534	782	12.534	298
12.541	269915	12.541	293767	12.541	301263	12.547	457588	12.541	425197	12.541	345	12.541	473	12.541	220	12.541	876	12.541	339
12.547	268443	12.547	295876	12.547	304916	12.553	450992	12.547	427413	12.547	338	12.547	383	12.547	501	12.547	854	12.547	226
12.553	268833	12.553	295321	12.553	305053	12.559	456830	12.553	422574	12.553	418	12.553	693	12.553	382	12.553	736	12.553	198
12.559	268936	12.559	300938	12.559	301877	12.566	462414	12.559	433980	12.559	318	12.559	318	12.559	414	12.559	739	12.559	351
12.566	270908	12.566	289525	12.566	310442	12.572	457836	12.566	429813	12.566	507	12.566	446	12.566	465	12.566	935	12.566	262
12.572	270466	12.572	299655	12.572	305675	12.578	447884	12.572	442063	12.572	280	12.572	384	12.572	291	12.572	883	12.572	175
12.578	266253	12.578	297324	12.578	302836	12.584	460562	12.578	442838	12.578	418	12.578	0	12.578	456	12.578	995	12.578	270
12.584	260087	12.584	293112	12.584	302483	12.591	455166	12.585	447593	12.584	241	12.584	291	12.584	412	12.584	1082	12.585	370
12.591	255796	12.591	294683	12.591	302729	12.597	451591	12.591	440013	12.591	353	12.591	239	12.591	207	12.591	1098	12.591	268
12.597	259183	12.597	295315	12.597	289376	12.603	456488	12.597	438778	12.597	303	12.597	291	12.597	242	12.597	784	12.597	226
12.603	261562	12.603	286938	12.603	308005	12.609	457279	12.603	437062	12.603	275	12.603	371	12.603	252	12.603	936	12.603	246
12.609	257113	12.609	291229	12.609	298735	12.616	447333	12.61	437283	12.609	233	12.609	366	12.609	331	12.609	875	12.61	279
12.616	251678	12.616	292411	12.616	295695	12.622	457880	12.616	435762	12.616	0	12.616	215	12.616	341	12.616	756	12.616	158
12.622	259631	12.622	284599	12.622	297377	12.628	448012	12.622	438058	12.622	0	12.622	235	12.622	0	12.622	706	12.622	396
12.628	258457	12.628	287338	12.628	287719	12.634	456225	12.628	431164	12.628	228	12.628	272	12.628	361	12.628	839	12.628	0
12.635	260915	12.635	291035	12.635	288710	12.641	452103	12.635	428727	12.635	165	12.634	236	12.634	0	12.634	1221	12.635	315
12.641	270807	12.641	284103	12.641	288086	12.647	449061	12.641	417847	12.641	328	12.641	208	12.641	275	12.641	1028	12.641	262
12.647	270842	12.647	285652	12.647	281247	12.653	454976	12.647	433505	12.647	459	12.647	272	12.647	279	12.647	857	12.647	410
12.653	267234	12.653	283949	12.653	289728	12.659	451957	12.653	433082	12.653	348	12.653	277	12.653	281	12.653	725	12.653	183
12.66	274470	12.66	281277	12.66	290013	12.666	456728	12.66	422937	12.66	262	12.659	216	12.659	234	12.659	738	12.66	404
12.666	277167	12.666	284402	12.666	299478	12.672	455452	12.666	426157	12.666	466	12.666	235	12.666	378	12.666	805	12.666	207
12.672	278321	12.672	279201	12.672	295572	12.678	461649	12.672	418208	12.672	473	12.672	0	12.672	355	12.672	895	12.672	162
12.678	277827	12.678	290160	12.678	302109	12.685	452454	12.678	414281	12.678	227	12.678	0	12.678	273	12.678	932	12.678	400
12.685	277999	12.685	287084	12.685	309461	12.691	449817	12.685	412508	12.685	265	12.684	0	12.685	212	12.685	857	12.685	265
12.691	277432	12.691	297959	12.691	308763	12.697	451723	12.691	426645	12.691	189	12.691	164	12.691	319	12.691	718	12.691	189
12.697	281337	12.697	296980	12.697	316493	12.703	449433	12.697	415765	12.697	179	12.697	189	12.697	224	12.697	1025	12.697	345
12.703	282216	12.703	301292	12.703	326971	12.71	449227	12.703	420394	12.703	312	12.703	223	12.703	257	12.703	577	12.703	0
12.71	286491	12.71	310033	12.71	330990	12.716	447119	12.71	411095	12.71	449	12.709	0	12.71	380	12.71	565	12.71	228
12.716	292679	12.716	316624	12.716	347821	12.722	448370	12.716	422800	12.716	304	12.716	224	12.716	296	12.716	676	12.716	165
12.722	303493	12.722	319603	12.722	348355	12.728	447768	12.722	409687	12.722	426	12.722	181	12.722	286	12.722	763	12.722	163
12.728	307867	12.728	318401	12.728	350699	12.735	452264	12.728	414432	12.728	264	12.728	0	12.728	372	12.728	695	12.728	0
12.735	314303	12.735	321649	12.735	360410	12.741	444454	12.735	417709	12.735	361	12.734	207	12.735	288	12.735	869	12.735	332
12.741	316587	12.741	332497	12.741	363547	12.747	444932	12.741	411530	12.741	524	12.741	295	12.741	493	12.741	863	12.741	174
12.747	313034	12.747	324088	12.747	368179	12.753	448054	12.747	405491	12.747	513	12.747	459	12.747	334	12.747	1296	12.747	314
12.753	327537	12.753	336659	12.753	363865	12.76	457319	12.753	410751	12.753	307	12.753	157	12.753	342	12.753	1194	12.753	0
12.76	315796	12.76	333425	12.76	362087	12.766	441924	12.76	411074	12.76	516	12.759	251	12.76	194	12.76	1173	12.76	214
12.766	324305	12.766	328151	12.766	354757	12.772	447300	12.766	410849	12.766	668	12.766	178	12.766	198	12.766	1261	12.766	284
12.772	311360	12.772	331645	12.772	354808	12.778	441429	12.772	407462	12.772	351	12.772	303	12.772	256	12.772	580	12.772	235
12.778	320400	12.778	341576	12.778	347376	12.785	449745	12.778	419002	12.778	383	12.778	430	12.778	329	12.778	885	12.778	210
12.785	314186	12.785	330916	12.785	343519	12.791	444524	12.785	412148	12.785	594	12.785	198	12.785	424	12.785	983	12.785	192
12.791	315151	12.791	335386	12.791	348535	12.797	448795	12.791	405109	12.791	517	12.791	444	12.791	410	12.791	1033	12.791	210
12.797	306556	12.797	332212	12.797	343870	12.803	447345	12.797	405339	12.797	387	12.797	413	12.797	514	12.797	830	12.797	190
12.803	299018	12.803	334180	12.803	339473	12.81	449981	12.803	415176	12.803	457	12.803	398	12.803	344	12.803	926	12.803	300
12.81	299796	12.81	332714	12.81	343384	12.816	448284	12.81	414768	12.81	383	12.81	550	12.81	360	12.81	874	12.81	179
12.816	305798	12.816	327844	12.816	345039	12.822	459780	12.816	412904	12.816	260	12.816	363	12.816	337	12.816	728	12.816	205
12.822	299094	12.822	328658	12.822	351623	12.828	440034	12.822	411978	12.822	353	12.822	474	12.822	0	12.822	850	12.822	0
12.828	297042	12.828	336429	12.828	351823	12.835	443262	12.828	419144	12.828	541	12.828	454	12.828	501	12.828	573	12.828	0
12.835	302856	12.835	329441	12.835	349967	12.841	443396	12.835	414218	12.835	352	12.835	236	12.835	578	12.835	912	12.835	205
12.841	297288	12.841	328773	12.841	348871	12.847	451380	12.841	404345	12.841	264	12.841	370	12.841	356	12.841	960	12.841	258
12.847	299596	12.847	331966	12.847	347802	12.853	453290	12.847	402874	12.847	396	12.847	173	12.847	336	12.847	708	12.847	419
12.853	291608	12.853	328865	12.853	345663	12.86	442858	12.853	402681	12.853	346	12.853	340	12.853	504	12.853	858	12.853	550
12.86	290003	12.86	329416	12.86	343144	12.866	452585	12.86	409171	12.86	465	12.86	213	12.86	331	12.86	768	12.86	155
12.866	289315	12.866	323646	12.866	333372	12.872	448419	12.866	414480	12.866	496	12.866	373	12.866	286	12.866	858	12.866	0
12.872	284854	12.872	315496	12.872	333598	12.878	449690	12.872	407014	12.872	361	12.872	317	12.872	423	12.872	805	12.872	0
12.878	285457	12.878	317714	12.878	326491	12.885	444373	12.879	407635	12.878	284	12.878	319	12.878	533	12.878	611	12.879	211
12.885	290301	12.885	314411	12.885	317180	12.891	456130	12.885	406917	12.885	480	12.885	347	12.885	431	12.885	618	12.885	0
12.891	291777	12.891	308133	12.891	314468	12.897	443283	12.891	407461	12.891	492	12.891	419	12.891	417	12.891	778	12.891	460
12.897	303395	12.897	310060	12.897	313495	12.903	454161	12.897	401225	12.897	497	12.897	505	12.897	414	12.897	881	12.897	0
12.903	313924	12.903	304766	12.903	306055	12.91	444587	12.904	400704	12.903	715	12.903	620	12.903	386	12.903	1189	12.904	285
12.91	320997	12.91	300300	12.91	312337	12.916	444249	12.91	398005	12.91	375	12.91	195	12.91	529	12.91	742	12.91	289
12.916	317096	12.916	301549	12.916	299197	12.922	434575	12.916	400635	12.916	546	12.916	510	12.916	804	12.916	743	12.916	201
12.922	314365	12.922	302641	12.922	298570	12.928	456130	12.922	399756	12.922	473	12.922	517	12.922	577	12.922	809	12.922	221
12.929	310482	12.929	297444	12.929	306179	12.935	436317	12.929	406772	12.929	846	12.928	277	12.928	355	12.928	848	12.929	182
12.935	303694	12.935	302404	12.935	306441	12.941	436495	12.935	400945	12.935	475	12.935	410	12.935	356	12.935	1101	12.935	246
12.941	310515	12.941	298003	12.941	316071	12.947	444854	12.941	401822	12.941	543	12.941	575	12.941	359	12.941	912	12.941	313
12.947	303952	12.947	302306	12.947	325682	12.953	446938	12.947	395962	12.947	605	12.947	228	12.947	425	12.947	682	12.947	324
12.954	310978	12.954	303421	12.954	335297	12.96	433196	12.954	402651	12.954	478	12.953	387	12.953	573	12.953	869	12.954	284
12.96	309461	12.96	312383	12.96	347549	12.966	434871	12.96	391905	12.96	387	12.96	274	12.96	332	12.96	980	12.96	188
12.966	314255	12.966	304489	12.966	359194	12.972	438338	12.966	397102	12.966	301	12.966	501	12.966	542	12.966	727	12.966	205
12.972	318251	12.972	311143	12.972	352633	12.979	435792	12.972	399675	12.972	475	12.972	482	12.972	325	12.972	779	12.972	248
12.979	308414	12.979	321957	12.979	358269	12.985	432983	12.979	400102	12.979	522	12.978	529	12.979	500	12.979	1134	12.979	206
12.985	310918	12.985	325045	12.985	367470	12.991	443362	12.985	403709	12.985	703	12.985	551	12.985	528	12.985	788	12.985	230
12.991	321140	12.991	332321	12.991	365829	12.997	441974	12.991	395721	12.991	717	12.991	399	12.991	768	12.991	1100	12.991	184
12.997	318647	12.997	346232	12.997	385020	13.004	431637	12.997	392132	12.997	898	12.997	821	12.997	1174	12.997	939	12.997	487
13.004	332093	13.004	381594	13.004	406074	13.01	429621	13.004	395295	13.004	921	13.003	866	13.004	751	13.004	887	13.004	353
13.01	371643	13.01	430484	13.01	472878	13.016	435818	13.01	397008	13.01	1042	13.01	1041	13.01	949	13.01	887	13.01	324
13.016	422062	13.016	531893	13.016	582543	13.022	440417	13.016	399907	13.016	1179	13.016	1315	13.016	1112	13.016	977	13.016	330
13.022	536786	13.022	677514	13.022	777012	13.029	445498	13.022	404743	13.022	1036	13.022	1725	13.022	1846	13.022	950	13.022	395
13.029	675437	13.029	911298	13.029	1054509	13.035	435828	13.029	406819	13.029	1595	13.028	1927	13.029	1682	13.029	1172	13.029	334
13.035	850996	13.035	1186380	13.035	1393459	13.041	433992	13.035	400865	13.035	1847	13.035	2174	13.035	2717	13.035	855	13.035	398
13.041	1041096	13.041	1482685	13.041	1765996	13.047	436064	13.041	401281	13.041	1892	13.041	3218	13.041	2537	13.041	933	13.041	324
13.047	1202517	13.047	1768742	13.047	2154777	13.054	437669	13.047	404422	13.047	2253	13.047	2926	13.047	3288	13.047	951	13.047	362
13.054	1359398	13.054	1976383	13.054	2440356	13.06	434475	13.054	399055	13.054	2401	13.053	3358	13.054	4222	13.054	1032	13.054	479
13.06	1417698	13.06	2130811	13.06	2610540	13.066	429827	13.06	401192	13.06	2406	13.06	3554	13.06	4351	13.06	1117	13.06	354
13.066	1430981	13.066	2141171	13.066	2639405	13.072	434299	13.066	402045	13.066	2561	13.066	3570	13.066	4834	13.066	1324	13.066	539
13.072	1381067	13.072	2088675	13.072	2523915	13.079	428075	13.072	392657	13.072	3177	13.072	3943	13.072	4955	13.072	855	13.072	408
13.079	1313566	13.079	1994442	13.079	2382855	13.085	432912	13.079	409234	13.079	2760	13.079	3955	13.079	5166	13.079	577	13.079	181
13.085	1245279	13.085	1837637	13.085	2192983	13.091	431987	13.085	404603	13.085	2707	13.085	4249	13.085	5951	13.085	1000	13.085	196
13.091	1152545	13.091	1685220	13.091	2008250	13.097	429054	13.091	404950	13.091	2977	13.091	3622	13.091	3901	13.091	872	13.091	411
13.097	1069467	13.097	1532503	13.097	1846404	13.104	431073	13.097	405131	13.097	3047	13.097	2717	13.097	4025	13.097	837	13.097	438
13.104	982372	13.104	1408159	13.104	1668448	13.11	430456	13.104	412349	13.104	2820	13.104	3116	13.104	3568	13.104	930	13.104	238
13.11	912398	13.11	1279364	13.11	1509054	13.116	432697	13.11	407718	13.11	2019	13.11	2772	13.11	3254	13.11	700	13.11	0
13.116	828212	13.116	1173277	13.116	1381942	13.122	424740	13.116	404261	13.116	2080	13.116	2308	13.116	2776	13.116	652	13.116	231
13.122	772353	13.122	1104071	13.122	1268025	13.129	425860	13.122	412015	13.122	1613	13.122	2200	13.122	3477	13.122	586	13.122	290
13.129	723576	13.129	1033584	13.129	1171345	13.135	434138	13.129	398753	13.129	2127	13.129	2337	13.129	2340	13.129	823	13.129	150
13.135	679590	13.135	979823	13.135	1081693	13.141	423774	13.135	411319	13.135	1708	13.135	1855	13.135	2294	13.135	874	13.135	169
13.141	642035	13.141	963874	13.141	1022294	13.147	430862	13.141	408387	13.141	1435	13.141	1839	13.141	2312	13.141	763	13.141	237
13.147	632142	13.147	1071854	13.147	1007672	13.154	431823	13.147	405555	13.147	1308	13.147	2043	13.147	2039	13.147	482	13.147	295
13.154	700322	13.154	1354404	13.154	1154708	13.16	425742	13.154	402030	13.154	1843	13.154	2568	13.154	2357	13.154	692	13.154	0
13.16	844545	13.16	1919328	13.16	1497738	13.166	427824	13.16	400123	13.16	2250	13.16	3614	13.16	3155	13.16	991	13.16	245
13.166	1124232	13.166	2858403	13.166	2094678	13.172	428280	13.166	397182	13.166	2725	13.166	5843	13.166	4711	13.166	920	13.166	424
13.172	1589642	13.172	4191548	13.172	2979758	13.179	423437	13.173	400305	13.172	3423	13.172	9524	13.172	7270	13.172	1167	13.173	401
13.179	2187335	13.179	5777250	13.179	4083475	13.185	428439	13.179	398067	13.179	5454	13.179	12608	13.179	9637	13.179	1037	13.179	188
13.185	2889698	13.185	7450841	13.185	5331249	13.191	426911	13.185	404153	13.185	6132	13.185	16384	13.185	12135	13.185	664	13.185	341
13.191	3503198	13.191	8913555	13.191	6422128	13.197	428341	13.191	398493	13.191	8135	13.191	19136	13.191	14421	13.191	879	13.191	0
13.197	3957313	13.197	10011290	13.197	7241388	13.204	426363	13.198	401504	13.197	8829	13.197	23128	13.197	14992	13.197	935	13.198	174
13.204	4281726	13.204	10720840	13.204	7725219	13.21	430260	13.204	406338	13.204	9481	13.204	24920	13.204	17560	13.204	888	13.204	307
13.21	4333625	13.21	11037780	13.21	7923024	13.216	426521	13.21	404436	13.21	9329	13.21	24496	13.21	17920	13.21	893	13.21	433
13.216	4250601	13.216	10930210	13.216	7830441	13.222	428175	13.216	408311	13.216	10408	13.216	25200	13.216	16584	13.216	910	13.216	212
13.223	4051194	13.223	10453120	13.223	7415523	13.229	425141	13.223	407224	13.223	9755	13.222	25056	13.222	17576	13.222	1052	13.223	249
13.229	3793623	13.229	9619002	13.229	6834051	13.235	419763	13.229	408453	13.229	9508	13.229	20776	13.229	14734	13.229	927	13.229	343
13.235	3480665	13.235	8763868	13.235	6262685	13.241	422546	13.235	399616	13.235	7974	13.235	20104	13.235	14975	13.235	1031	13.235	280
13.241	3169863	13.241	7889583	13.241	5696714	13.247	429594	13.241	413034	13.241	7170	13.241	18752	13.241	12361	13.241	833	13.241	184
13.248	2864419	13.248	7174581	13.248	5111873	13.254	423461	13.248	403403	13.248	5710	13.247	15724	13.247	10251	13.247	707	13.248	0
13.254	2626351	13.254	6688398	13.254	4690310	13.26	425092	13.254	412494	13.254	5951	13.254	14145	13.254	10820	13.254	600	13.254	178
13.26	2424078	13.26	6145573	13.26	4265320	13.266	424326	13.26	403084	13.26	5360	13.26	13230	13.26	9441	13.26	462	13.26	225
13.266	2240962	13.266	5646727	13.266	3870006	13.273	428719	13.266	412381	13.266	5702	13.266	13103	13.266	9563	13.266	862	13.266	209
13.273	2105283	13.273	5210092	13.273	3557671	13.279	427207	13.273	404780	13.273	4650	13.272	11670	13.273	8520	13.273	690	13.273	186
13.279	1951966	13.279	4840688	13.279	3289138	13.285	419734	13.279	416509	13.279	3927	13.279	10839	13.279	8863	13.279	689	13.279	216
13.285	1801852	13.285	4395409	13.285	2993325	13.291	419045	13.285	402096	13.285	3444	13.285	9593	13.285	6361	13.285	989	13.285	227
13.291	1638173	13.291	3951855	13.291	2619620	13.298	422807	13.291	403765	13.291	4068	13.291	9344	13.291	5980	13.291	677	13.291	297
13.298	1433408	13.298	3409045	13.298	2234371	13.304	423223	13.298	406572	13.298	3158	13.297	7854	13.298	5104	13.298	848	13.298	352
13.304	1219472	13.304	2860351	13.304	1820221	13.31	427952	13.304	400089	13.304	2878	13.304	6703	13.304	4161	13.304	773	13.304	347
13.31	999489	13.31	2297168	13.31	1383892	13.316	424287	13.31	400610	13.31	2416	13.31	4952	13.31	2882	13.31	903	13.31	238
13.316	781452	13.316	1788621	13.316	1009880	13.323	432183	13.316	394979	13.316	1753	13.316	4012	13.316	2226	13.316	1122	13.316	390
13.323	587007	13.323	1315995	13.323	708445	13.329	409425	13.323	406965	13.323	1647	13.322	2842	13.323	1644	13.323	912	13.323	194
13.329	435098	13.329	947025	13.329	488746	13.335	417627	13.329	395263	13.329	1224	13.329	2296	13.329	924	13.329	1012	13.329	167
13.335	327519	13.335	653293	13.335	355964	13.341	415962	13.335	401356	13.335	833	13.335	1697	13.335	763	13.335	881	13.335	244
13.341	254437	13.341	450620	13.341	279323	13.348	423797	13.341	398901	13.341	702	13.341	1012	13.341	571	13.341	629	13.341	172
13.348	217008	13.348	340913	13.348	240081	13.354	419572	13.348	393268	13.348	507	13.347	493	13.348	343	13.348	846	13.348	390
13.354	196944	13.354	277885	13.354	222563	13.36	414584	13.354	389257	13.354	517	13.354	506	13.354	372	13.354	881	13.354	270
13.36	190627	13.36	254047	13.36	222713	13.366	423840	13.36	394568	13.36	635	13.36	338	13.36	396	13.36	915	13.36	0
13.366	190000	13.366	243620	13.366	223852	13.373	426062	13.366	393538	13.366	424	13.366	281	13.366	390	13.366	883	13.366	403
13.373	187225	13.373	239755	13.373	223638	13.379	420935	13.373	396299	13.373	712	13.373	353	13.373	417	13.373	1065	13.373	202
13.379	193718	13.379	240811	13.379	226762	13.385	430252	13.379	396545	13.379	566	13.379	434	13.379	260	13.379	644	13.379	326
13.385	213147	13.385	252550	13.385	234879	13.391	421069	13.385	396082	13.385	330	13.385	455	13.385	561	13.385	677	13.385	272
13.391	217577	13.391	265651	13.391	242606	13.398	429752	13.391	395530	13.391	764	13.391	779	13.391	324	13.391	552	13.391	0
13.398	237534	13.398	279091	13.398	255892	13.404	436412	13.398	400349	13.398	759	13.398	760	13.398	465	13.398	1143	13.398	173
13.404	256678	13.404	293460	13.404	281899	13.41	437532	13.404	394360	13.404	720	13.404	759	13.404	707	13.404	1101	13.404	308
13.41	270713	13.41	309825	13.41	287199	13.416	433834	13.41	410664	13.41	1037	13.41	1025	13.41	856	13.41	990	13.41	218
13.416	284885	13.416	326737	13.416	296709	13.423	437161	13.416	403631	13.416	1080	13.416	764	13.416	1111	13.416	817	13.416	218
13.423	289448	13.423	334360	13.423	312894	13.429	433786	13.423	412797	13.423	1069	13.423	1102	13.423	1156	13.423	774	13.423	247
13.429	286755	13.429	341313	13.429	305005	13.435	432518	13.429	407218	13.429	1038	13.429	1153	13.429	1004	13.429	1066	13.429	240
13.435	283664	13.435	338543	13.435	306357	13.441	441866	13.435	407182	13.435	1369	13.435	1378	13.435	982	13.435	569	13.435	480
13.441	284258	13.441	331139	13.441	298121	13.448	433967	13.441	408287	13.441	910	13.441	868	13.441	889	13.441	854	13.441	285
13.448	279456	13.448	317022	13.448	291749	13.454	434793	13.448	416620	13.448	897	13.448	1121	13.448	655	13.448	913	13.448	301
13.454	275090	13.454	317230	13.454	284982	13.46	431541	13.454	406283	13.454	793	13.454	1232	13.454	863	13.454	1019	13.454	251
13.46	267249	13.46	304084	13.46	279433	13.466	431790	13.46	412164	13.46	637	13.46	766	13.46	654	13.46	955	13.46	286
13.466	272771	13.466	298327	13.466	273028	13.473	427100	13.467	404370	13.466	658	13.466	790	13.466	801	13.466	1008	13.467	326
13.473	268872	13.473	299178	13.473	271074	13.479	437667	13.473	405340	13.473	840	13.473	870	13.473	508	13.473	716	13.473	244
13.479	268284	13.479	288017	13.479	255761	13.485	423313	13.479	393034	13.479	670	13.479	737	13.479	710	13.479	707	13.479	227
13.485	265765	13.485	277473	13.485	257553	13.491	426095	13.485	398679	13.485	412	13.485	665	13.485	390	13.485	811	13.485	342
13.491	259950	13.491	271081	13.491	249273	13.498	425864	13.492	399565	13.491	497	13.491	425	13.491	461	13.491	1159	13.492	304
13.498	254387	13.498	260196	13.498	240012	13.504	427296	13.498	388936	13.498	533	13.498	587	13.498	286	13.498	1080	13.498	230
13.504	245933	13.504	259226	13.504	234982	13.51	416832	13.504	390851	13.504	514	13.504	433	13.504	715	13.504	807	13.504	288
13.51	243581	13.51	256306	13.51	233829	13.516	426136	13.51	381762	13.51	307	13.51	604	13.51	469	13.51	1195	13.51	232
13.517	229130	13.517	245480	13.517	232068	13.523	415109	13.517	381495	13.517	665	13.516	396	13.516	278	13.516	1351	13.517	308
13.523	229435	13.523	250063	13.523	238052	13.529	416766	13.523	392539	13.523	530	13.523	343	13.523	495	13.523	1284	13.523	257
13.529	225587	13.529	237379	13.529	235730	13.535	412421	13.529	386082	13.529	279	13.529	515	13.529	416	13.529	763	13.529	525
13.535	226478	13.535	243665	13.535	247352	13.541	413181	13.535	384765	13.535	413	13.535	413	13.535	556	13.535	1341	13.535	394
13.542	225378	13.542	235928	13.542	255457	13.548	415037	13.542	390936	13.542	627	13.541	475	13.541	415	13.541	1002	13.542	639
13.548	220601	13.548	240474	13.548	260746	13.554	409129	13.548	394717	13.548	363	13.548	577	13.548	509	13.548	1001	13.548	296
13.554	219964	13.554	242476	13.554	264423	13.56	422682	13.554	382727	13.554	420	13.554	651	13.554	631	13.554	1031	13.554	332
13.56	221544	13.56	246817	13.56	258411	13.567	417125	13.56	387135	13.56	690	13.56	659	13.56	710	13.56	1286	13.56	496
13.567	221440	13.567	246913	13.567	262254	13.573	415527	13.567	384558	13.567	442	13.566	687	13.567	601	13.567	1027	13.567	230
13.573	221528	13.573	240434	13.573	254464	13.579	411554	13.573	387184	13.573	471	13.573	533	13.573	664	13.573	1232	13.573	403
13.579	217194	13.579	247606	13.579	258138	13.585	419513	13.579	387715	13.579	816	13.579	638	13.579	805	13.579	1008	13.579	233
13.585	217874	13.585	243471	13.585	254240	13.592	410083	13.585	375225	13.585	574	13.585	597	13.585	618	13.585	964	13.585	399
13.592	223583	13.592	253479	13.592	261532	13.598	408448	13.592	382230	13.592	844	13.591	429	13.592	800	13.592	836	13.592	292
13.598	226192	13.598	262320	13.598	268630	13.604	410334	13.598	379526	13.598	602	13.598	583	13.598	418	13.598	814	13.598	229
13.604	238270	13.604	263642	13.604	265124	13.61	410010	13.604	388949	13.604	564	13.604	529	13.604	377	13.604	774	13.604	177
13.61	252375	13.61	264580	13.61	279094	13.617	409628	13.61	390352	13.61	440	13.61	558	13.61	416	13.61	1331	13.61	266
13.617	253257	13.617	261636	13.617	277814	13.623	402445	13.617	387268	13.617	437	13.616	590	13.617	553	13.617	1060	13.617	194
13.623	259708	13.623	276495	13.623	276678	13.629	420708	13.623	381285	13.623	478	13.623	512	13.623	442	13.623	678	13.623	265
13.629	257543	13.629	275336	13.629	275872	13.635	408347	13.629	376628	13.629	393	13.629	570	13.629	501	13.629	755	13.629	423
13.635	256263	13.635	279684	13.635	276497	13.642	410095	13.635	389441	13.635	574	13.635	452	13.635	558	13.635	992	13.635	327
13.642	250782	13.642	275493	13.642	272139	13.648	412694	13.642	379093	13.642	526	13.641	374	13.642	394	13.642	1030	13.642	345
13.648	245055	13.648	278819	13.648	267997	13.654	412303	13.648	379046	13.648	548	13.648	636	13.648	297	13.648	1052	13.648	336
13.654	247366	13.654	278075	13.654	262967	13.66	410779	13.654	382670	13.654	612	13.654	544	13.654	417	13.654	836	13.654	206
13.66	251617	13.66	277464	13.66	251791	13.667	416449	13.66	378990	13.66	889	13.66	374	13.66	539	13.66	1102	13.66	268
13.667	254156	13.667	276703	13.667	255987	13.673	405189	13.667	376766	13.667	675	13.666	587	13.667	544	13.667	1171	13.667	367
13.673	251728	13.673	275676	13.673	259945	13.679	414460	13.673	378672	13.673	736	13.673	683	13.673	391	13.673	975	13.673	496
13.679	254919	13.679	277379	13.679	254489	13.685	410270	13.679	377509	13.679	834	13.679	536	13.679	564	13.679	947	13.679	419
13.685	249886	13.685	276870	13.685	246750	13.692	411815	13.685	380581	13.685	715	13.685	475	13.685	420	13.685	1267	13.685	335
13.692	241768	13.692	280699	13.692	247617	13.698	402112	13.692	383704	13.692	684	13.692	582	13.692	228	13.692	1003	13.692	0
13.698	241536	13.698	278076	13.698	247988	13.704	419530	13.698	384085	13.698	882	13.698	693	13.698	732	13.698	1013	13.698	340
13.704	235953	13.704	276241	13.704	248538	13.71	405782	13.704	378836	13.704	584	13.704	352	13.704	418	13.704	635	13.704	563
13.71	231735	13.71	268753	13.71	244046	13.717	413664	13.71	374594	13.71	1168	13.71	536	13.71	579	13.71	757	13.71	307
13.717	235615	13.717	268752	13.717	246070	13.723	416089	13.717	372820	13.717	1596	13.717	555	13.717	649	13.717	879	13.717	282
13.723	228930	13.723	263749	13.723	241098	13.729	409599	13.723	377128	13.723	1767	13.723	1056	13.723	959	13.723	963	13.723	0
13.729	227144	13.729	271856	13.729	239762	13.735	417641	13.729	372621	13.729	2396	13.729	812	13.729	1267	13.729	1291	13.729	262
13.735	231737	13.735	261879	13.735	242297	13.742	409462	13.735	378285	13.735	2697	13.735	1158	13.735	1554	13.735	1040	13.735	228
13.742	227495	13.742	263200	13.742	240351	13.748	418052	13.742	378380	13.742	3063	13.742	887	13.742	1868	13.742	802	13.742	318
13.748	224943	13.748	263210	13.748	248854	13.754	411191	13.748	368926	13.748	2559	13.748	1278	13.748	1428	13.748	954	13.748	201
13.754	221410	13.754	255276	13.754	241141	13.76	410542	13.754	381616	13.754	2642	13.754	1345	13.754	2061	13.754	1288	13.754	249
13.76	219340	13.76	259022	13.76	252558	13.767	411331	13.761	380467	13.76	2690	13.76	1378	13.76	1725	13.76	1245	13.761	215
13.767	221544	13.767	263766	13.767	254423	13.773	410222	13.767	374593	13.767	2485	13.767	1065	13.767	2195	13.767	997	13.767	226
13.773	228131	13.773	277034	13.773	265468	13.779	411199	13.773	369928	13.773	1797	13.773	1761	13.773	1699	13.773	870	13.773	173
13.779	259226	13.779	313559	13.779	285849	13.785	407808	13.779	382983	13.779	3107	13.779	1787	13.779	2430	13.779	701	13.779	317
13.785	316498	13.785	377457	13.785	335035	13.792	416179	13.786	377882	13.785	3702	13.785	2442	13.785	2651	13.785	1000	13.786	207
13.792	425496	13.792	511044	13.792	408275	13.798	405941	13.792	390423	13.792	5046	13.792	4640	13.792	4452	13.792	944	13.792	248
13.798	618651	13.798	704866	13.798	536840	13.804	411322	13.798	393795	13.798	7240	13.798	8380	13.798	5974	13.798	1111	13.798	287
13.804	866900	13.804	985098	13.804	709250	13.81	407026	13.804	418151	13.804	10900	13.804	10968	13.804	8585	13.804	894	13.804	261
13.811	1204201	13.811	1326355	13.811	914225	13.817	412573	13.811	450686	13.811	15583	13.81	16960	13.81	12249	13.81	1249	13.811	464
13.817	1546121	13.817	1680121	13.817	1127222	13.823	410988	13.817	480960	13.817	20080	13.817	24960	13.817	13837	13.817	1160	13.817	394
13.823	1874190	13.823	1957760	13.823	1310574	13.829	418879	13.823	531241	13.823	26576	13.823	29168	13.823	18352	13.823	854	13.823	360
13.829	2101284	13.829	2156970	13.829	1416453	13.835	410019	13.829	577605	13.829	27936	13.829	32568	13.829	18752	13.829	990	13.829	504
13.836	2182717	13.836	2271977	13.836	1419842	13.842	409849	13.836	618575	13.836	29568	13.835	32424	13.835	19240	13.835	832	13.836	823
13.842	2152463	13.842	2211591	13.842	1430903	13.848	400393	13.842	667069	13.842	29104	13.842	32472	13.842	20056	13.842	918	13.842	794
13.848	2047669	13.848	2103724	13.848	1365714	13.854	414914	13.848	695664	13.848	27136	13.848	32456	13.848	19616	13.848	991	13.848	1019
13.854	1913998	13.854	1949945	13.854	1256377	13.861	413350	13.854	710843	13.854	26704	13.854	29240	13.854	16992	13.854	698	13.854	893
13.861	1754227	13.861	1756926	13.861	1153318	13.867	420241	13.861	711675	13.861	23880	13.86	26720	13.861	16464	13.861	1007	13.861	765
13.867	1578919	13.867	1570941	13.867	1058371	13.873	416322	13.867	716336	13.867	21520	13.867	22440	13.867	14839	13.867	887	13.867	980
13.873	1434412	13.873	1438934	13.873	967574	13.879	420906	13.873	690654	13.873	18224	13.873	20208	13.873	11875	13.873	1005	13.873	1024
13.879	1304766	13.879	1322399	13.879	881160	13.886	415492	13.879	674326	13.879	16784	13.879	17328	13.879	11594	13.879	1307	13.879	1002
13.886	1187124	13.886	1188727	13.886	805440	13.892	417029	13.886	632875	13.886	14833	13.885	16180	13.886	10748	13.886	1058	13.886	903
13.892	1064900	13.892	1090004	13.892	737487	13.898	414297	13.892	609892	13.892	12899	13.892	14030	13.892	8032	13.892	596	13.892	828
13.898	972967	13.898	975409	13.898	672036	13.904	424837	13.898	572302	13.898	11587	13.898	12293	13.898	7388	13.898	692	13.898	499
13.904	859120	13.904	875975	13.904	600950	13.911	421760	13.904	555065	13.904	9852	13.904	10158	13.904	6233	13.904	1226	13.904	375
13.911	748887	13.911	762139	13.911	541558	13.917	412722	13.911	508822	13.911	8318	13.91	8556	13.911	5402	13.911	779	13.911	619
13.917	617781	13.917	642731	13.917	483302	13.923	414057	13.917	485667	13.917	6053	13.917	6782	13.917	3879	13.917	967	13.917	595
13.923	497894	13.923	544285	13.923	433720	13.929	412553	13.923	450343	13.923	4388	13.923	5240	13.923	2885	13.923	773	13.923	304
13.929	405907	13.929	468028	13.929	386218	13.936	414125	13.929	417426	13.929	2748	13.929	3381	13.929	2108	13.929	1121	13.929	272
13.936	332940	13.936	408021	13.936	348392	13.942	418689	13.936	400705	13.936	2096	13.935	2219	13.936	1402	13.936	851	13.936	0
13.942	281737	13.942	356008	13.942	319723	13.948	416166	13.942	390673	13.942	1343	13.942	1831	13.942	954	13.942	1050	13.942	418
13.948	248560	13.948	318113	13.948	304278	13.954	414253	13.948	373187	13.948	866	13.948	1282	13.948	644	13.948	1400	13.948	165
13.954	227453	13.954	299580	13.954	294560	13.961	418890	13.954	373644	13.954	554	13.954	864	13.954	685	13.954	1094	13.954	311
13.961	221031	13.961	281271	13.961	286618	13.967	416186	13.961	369818	13.961	316	13.96	594	13.961	494	13.961	921	13.961	0
13.967	211704	13.967	272595	13.967	280513	13.973	405402	13.967	381670	13.967	498	13.967	489	13.967	686	13.967	1339	13.967	0
13.973	210799	13.973	259715	13.973	275559	13.979	413907	13.973	364854	13.973	480	13.973	377	13.973	591	13.973	1381	13.973	250
13.979	206359	13.979	254309	13.979	268463	13.986	417094	13.979	373239	13.979	355	13.979	272	13.979	425	13.979	1207	13.979	365
13.986	198213	13.986	251875	13.986	256961	13.992	421205	13.986	362178	13.986	477	13.986	311	13.986	548	13.986	1128	13.986	253
13.992	194703	13.992	248537	13.992	270744	13.998	415080	13.992	370813	13.992	448	13.992	336	13.992	462	13.992	952	13.992	175
13.998	197035	13.998	246339	13.998	261763	14.004	419348	13.998	366670	13.998	247	13.998	567	13.998	500	13.998	1026	13.998	286
14.004	197934	14.004	241831	14.004	258234	14.011	410263	14.004	359044	14.004	393	14.004	466	14.004	370	14.004	714	14.004	0
14.011	189522	14.011	240886	14.011	247635	14.017	421222	14.011	370845	14.011	397	14.011	280	14.011	430	14.011	974	14.011	316
14.017	192109	14.017	241247	14.017	237200	14.023	414496	14.017	358148	14.017	438	14.017	199	14.017	365	14.017	1168	14.017	215
14.023	193116	14.023	236656	14.023	221453	14.029	416528	14.023	364630	14.023	435	14.023	447	14.023	496	14.023	778	14.023	245
14.029	193120	14.029	247774	14.029	222925	14.036	406506	14.029	369547	14.029	420	14.029	384	14.029	267	14.029	1119	14.029	192
14.036	198469	14.036	246529	14.036	231037	14.042	401766	14.036	364316	14.036	539	14.036	384	14.036	256	14.036	1435	14.036	235
14.042	199709	14.042	239167	14.042	221712	14.048	403483	14.042	353546	14.042	365	14.042	379	14.042	384	14.042	662	14.042	257
14.048	199859	14.048	247166	14.048	217793	14.054	407038	14.048	365326	14.048	499	14.048	303	14.048	233	14.048	1042	14.048	357
14.054	194633	14.054	246077	14.054	220969	14.061	405586	14.055	350979	14.054	542	14.054	321	14.054	364	14.054	993	14.055	181
14.061	196837	14.061	249776	14.061	226072	14.067	397184	14.061	358426	14.061	511	14.061	373	14.061	441	14.061	887	14.061	218
14.067	197799	14.067	241697	14.067	221058	14.073	398785	14.067	356071	14.067	365	14.067	498	14.067	488	14.067	771	14.067	280
14.073	198226	14.073	238890	14.073	215242	14.079	401654	14.073	360251	14.073	296	14.073	402	14.073	287	14.073	1149	14.073	246
14.079	186755	14.079	239687	14.079	211828	14.086	402643	14.08	348656	14.079	376	14.079	412	14.079	318	14.079	935	14.08	160
14.086	182108	14.086	234738	14.086	213107	14.092	403997	14.086	360711	14.086	345	14.086	359	14.086	326	14.086	1220	14.086	291
14.092	178583	14.092	232363	14.092	209369	14.098	397261	14.092	356469	14.092	393	14.092	295	14.092	318	14.092	883	14.092	506
14.098	188994	14.098	232139	14.098	203155	14.104	396913	14.098	352946	14.098	445	14.098	245	14.098	466	14.098	1380	14.098	156
14.105	179587	14.105	233843	14.105	206599	14.111	394107	14.105	347395	14.105	485	14.104	238	14.104	312	14.104	1141	14.105	0
14.111	181960	14.111	232403	14.111	208176	14.117	394235	14.111	350627	14.111	213	14.111	248	14.111	416	14.111	567	14.111	339
14.117	183756	14.117	229052	14.117	200435	14.123	396488	14.117	354402	14.117	266	14.117	267	14.117	250	14.117	965	14.117	277
14.123	180691	14.123	231741	14.123	203100	14.129	400399	14.123	363166	14.123	237	14.123	205	14.123	0	14.123	1192	14.123	225
14.13	182534	14.13	224709	14.13	200241	14.136	389698	14.13	349917	14.13	237	14.129	260	14.129	271	14.129	997	14.13	350
14.136	177919	14.136	233675	14.136	204761	14.142	395833	14.136	346865	14.136	464	14.136	333	14.136	0	14.136	983	14.136	198
14.142	181336	14.142	231169	14.142	201123	14.148	394100	14.142	348706	14.142	537	14.142	192	14.142	323	14.142	987	14.142	352
14.148	179466	14.148	223387	14.148	202906	14.155	383550	14.148	357547	14.148	534	14.148	234	14.148	232	14.148	1140	14.148	235
14.155	184805	14.155	223085	14.155	202414	14.161	397968	14.155	359035	14.155	327	14.154	276	14.155	357	14.155	1467	14.155	196
14.161	189076	14.161	227487	14.161	204293	14.167	390799	14.161	342078	14.161	234	14.161	0	14.161	329	14.161	1141	14.161	0
14.167	186605	14.167	226606	14.167	201470	14.173	408850	14.167	345934	14.167	281	14.167	291	14.167	249	14.167	1019	14.167	428
14.173	188996	14.173	227924	14.173	198006	14.18	394967	14.173	351150	14.173	470	14.173	281	14.173	0	14.173	1058	14.173	246
14.18	179781	14.18	225731	14.18	197083	14.186	393452	14.18	347903	14.18	274	14.179	253	14.18	0	14.18	1652	14.18	215
14.186	188440	14.186	221577	14.186	194541	14.192	387218	14.186	359597	14.186	217	14.186	294	14.186	256	14.186	1498	14.186	215
14.192	188014	14.192	220970	14.192	201635	14.198	391998	14.192	357270	14.192	0	14.192	247	14.192	0	14.192	1192	14.192	373
14.198	193701	14.198	223518	14.198	203723	14.205	397624	14.198	346990	14.198	0	14.198	343	14.198	162	14.198	1316	14.198	174
14.205	195031	14.205	224069	14.205	199991	14.211	390444	14.205	354004	14.205	303	14.204	0	14.205	193	14.205	823	14.205	156
14.211	187828	14.211	228007	14.211	204884	14.217	383024	14.211	345234	14.211	339	14.211	244	14.211	209	14.211	980	14.211	314
14.217	199669	14.217	228090	14.217	203082	14.223	393696	14.217	347988	14.217	344	14.217	167	14.217	221	14.217	1058	14.217	252
14.223	196768	14.223	219831	14.223	199954	14.23	387772	14.223	350004	14.223	320	14.223	210	14.223	186	14.223	1071	14.223	368
14.23	195573	14.23	223074	14.23	201224	14.236	387467	14.23	349738	14.23	261	14.229	188	14.23	166	14.23	948	14.23	0
14.236	198773	14.236	226105	14.236	201651	14.242	386974	14.236	354383	14.236	260	14.236	356	14.236	206	14.236	957	14.236	261
14.242	200656	14.242	230822	14.242	209825	14.248	388722	14.242	348283	14.242	368	14.242	488	14.242	469	14.242	907	14.242	180
14.248	199883	14.248	235602	14.248	207716	14.255	391080	14.248	345252	14.248	490	14.248	367	14.248	292	14.248	1016	14.248	201
14.255	207531	14.255	245683	14.255	220154	14.261	389116	14.255	347672	14.255	432	14.254	207	14.255	374	14.255	1109	14.255	0
14.261	214849	14.261	259752	14.261	223818	14.267	389961	14.261	349708	14.261	0	14.261	361	14.261	232	14.261	1292	14.261	322
14.267	222836	14.267	272271	14.267	235175	14.273	382625	14.267	351313	14.267	162	14.267	173	14.267	326	14.267	948	14.267	410
14.273	230277	14.273	286146	14.273	248309	14.28	391650	14.273	357163	14.273	224	14.273	184	14.273	0	14.273	1545	14.273	310
14.28	238403	14.28	299451	14.28	247016	14.286	394771	14.28	350256	14.28	225	14.28	341	14.28	439	14.28	1312	14.28	277
14.286	246839	14.286	311690	14.286	261262	14.292	387003	14.286	354093	14.286	0	14.286	486	14.286	437	14.286	1232	14.286	0
14.292	247619	14.292	313269	14.292	270704	14.298	388106	14.292	356472	14.292	291	14.292	265	14.292	325	14.292	1394	14.292	165
14.298	250282	14.298	317124	14.298	271372	14.305	392700	14.298	348608	14.298	377	14.298	271	14.298	178	14.298	1231	14.298	419
14.305	257720	14.305	328289	14.305	273760	14.311	395520	14.305	350563	14.305	266	14.305	288	14.305	266	14.305	1011	14.305	263
14.311	255518	14.311	320602	14.311	265889	14.317	390752	14.311	355405	14.311	189	14.311	656	14.311	234	14.311	1000	14.311	154
14.317	255009	14.317	316945	14.317	269465	14.323	384947	14.317	358403	14.317	290	14.317	263	14.317	537	14.317	1109	14.317	219
14.323	255275	14.323	322139	14.323	272648	14.33	383603	14.323	359947	14.323	449	14.323	356	14.323	443	14.323	1072	14.323	0
14.33	254974	14.33	333917	14.33	280868	14.336	396376	14.33	355840	14.33	411	14.33	435	14.33	447	14.33	977	14.33	227
14.336	273579	14.336	341629	14.336	295694	14.342	393221	14.336	357812	14.336	537	14.336	607	14.336	668	14.336	1297	14.336	319
14.342	293298	14.342	360211	14.342	330845	14.348	396606	14.342	357484	14.342	654	14.342	724	14.342	292	14.342	1095	14.342	230
14.348	339924	14.348	408555	14.348	421183	14.355	395798	14.349	357558	14.348	740	14.348	706	14.348	609	14.348	631	14.349	0
14.355	425427	14.355	506666	14.355	557567	14.361	401567	14.355	364477	14.355	774	14.355	605	14.355	630	14.355	887	14.355	345
14.361	574093	14.361	662140	14.361	768870	14.367	399202	14.361	373858	14.361	823	14.361	1025	14.361	1172	14.361	1040	14.361	213
14.367	785701	14.367	851484	14.367	1065436	14.373	399857	14.367	362692	14.367	1258	14.367	1047	14.367	1130	14.367	793	14.367	396
14.373	1057406	14.373	1109312	14.373	1407525	14.38	407555	14.374	371044	14.373	1460	14.373	1218	14.373	1539	14.373	1144	14.374	258
14.38	1341567	14.38	1356944	14.38	1792848	14.386	398383	14.38	364856	14.38	1752	14.38	1845	14.38	2142	14.38	1224	14.38	151
14.386	1581115	14.386	1581042	14.386	2087125	14.392	400120	14.386	368803	14.386	2134	14.386	1782	14.386	2562	14.386	1124	14.386	160
14.392	1761294	14.392	1721138	14.392	2282311	14.398	400953	14.392	369880	14.392	2466	14.392	2614	14.392	2639	14.392	1072	14.392	192
14.399	1888804	14.399	1785570	14.399	2374759	14.405	402082	14.399	370434	14.399	2591	14.398	2702	14.398	3137	14.398	940	14.399	0
14.405	1876168	14.405	1781069	14.405	2369717	14.411	403067	14.405	364717	14.405	3507	14.405	3303	14.405	3972	14.405	658	14.405	262
14.411	1815974	14.411	1714160	14.411	2287699	14.417	397353	14.411	370893	14.411	3486	14.411	2945	14.411	3577	14.411	1048	14.411	382
14.417	1720754	14.417	1604577	14.417	2143416	14.423	402130	14.417	368261	14.417	3509	14.417	3981	14.417	4260	14.417	1522	14.417	524
14.424	1607103	14.424	1494070	14.424	1975380	14.43	398324	14.424	364298	14.424	4318	14.423	4338	14.423	4247	14.423	823	14.424	341
14.43	1527499	14.43	1386862	14.43	1819467	14.436	390717	14.43	368738	14.43	5318	14.43	3656	14.43	4271	14.43	812	14.43	285
14.436	1411043	14.436	1284489	14.436	1615680	14.442	391025	14.436	363781	14.436	4862	14.436	4309	14.436	4965	14.436	1100	14.436	471
14.442	1304339	14.442	1154948	14.442	1473714	14.449	395443	14.442	370049	14.442	4998	14.442	3629	14.442	4166	14.442	1090	14.442	490
14.449	1169793	14.449	1062219	14.449	1307730	14.455	393638	14.449	361263	14.449	4299	14.448	3342	14.449	3873	14.449	1138	14.449	173
14.455	1048522	14.455	953776	14.455	1137948	14.461	387045	14.455	364656	14.455	4503	14.455	3414	14.455	3693	14.455	1151	14.455	280
14.461	915336	14.461	850733	14.461	971002	14.467	395220	14.461	359136	14.461	3995	14.461	2685	14.461	3468	14.461	1527	14.461	164
14.467	782147	14.467	727971	14.467	800691	14.474	383064	14.467	349869	14.467	2756	14.467	2432	14.467	2520	14.467	1367	14.467	186
14.474	646477	14.474	636105	14.474	638020	14.48	383936	14.474	353982	14.474	2817	14.473	1862	14.474	2672	14.474	734	14.474	289
14.48	539276	14.48	535959	14.48	503942	14.486	387598	14.48	349053	14.48	1918	14.48	1672	14.48	1713	14.48	1033	14.48	211
14.486	439326	14.486	465045	14.486	393015	14.492	389709	14.486	350244	14.486	1781	14.486	1467	14.486	1401	14.486	1162	14.486	205
14.492	370829	14.492	405018	14.492	324909	14.499	382072	14.492	351473	14.492	2169	14.492	1540	14.492	953	14.492	797	14.492	327
14.499	310588	14.499	357200	14.499	277066	14.505	398510	14.499	356285	14.499	1319	14.498	1071	14.499	714	14.499	1188	14.499	205
14.505	283476	14.505	338996	14.505	254308	14.511	378536	14.505	348287	14.505	1185	14.505	600	14.505	788	14.505	1447	14.505	367
14.511	257537	14.511	313730	14.511	243466	14.517	378886	14.511	353104	14.511	721	14.511	525	14.511	645	14.511	1486	14.511	188
14.517	244269	14.517	303869	14.517	241531	14.524	381345	14.517	347746	14.517	634	14.517	618	14.517	571	14.517	947	14.517	0
14.524	234694	14.524	298208	14.524	233227	14.53	374225	14.524	348375	14.524	545	14.523	384	14.524	423	14.524	1322	14.524	262
14.53	232908	14.53	291139	14.53	232382	14.536	387559	14.53	345094	14.53	550	14.53	502	14.53	296	14.53	1351	14.53	157
14.536	232618	14.536	288388	14.536	237086	14.542	379419	14.536	345682	14.536	279	14.536	435	14.536	477	14.536	1037	14.536	190
14.542	232699	14.542	289209	14.542	236433	14.549	379551	14.542	348652	14.542	400	14.542	432	14.542	0	14.542	1160	14.542	0
14.549	233188	14.549	284940	14.549	241557	14.555	376024	14.549	351888	14.549	308	14.548	320	14.549	343	14.549	1631	14.549	196
14.555	226958	14.555	280911	14.555	241077	14.561	392505	14.555	344795	14.555	242	14.555	347	14.555	219	14.555	923	14.555	0
14.561	230316	14.561	279032	14.561	243861	14.567	388389	14.561	344210	14.561	394	14.561	472	14.561	395	14.561	1254	14.561	251
14.567	235646	14.567	270070	14.567	242606	14.574	382939	14.567	337569	14.567	485	14.567	213	14.567	428	14.567	1082	14.567	292
14.574	233201	14.574	273970	14.574	236518	14.58	376237	14.574	346534	14.574	421	14.574	489	14.574	166	14.574	1072	14.574	271
14.58	233497	14.58	271277	14.58	239523	14.586	373823	14.58	346601	14.58	419	14.58	150	14.58	274	14.58	1455	14.58	388
14.586	237360	14.586	265369	14.586	243863	14.592	374348	14.586	339273	14.586	413	14.586	298	14.586	268	14.586	1563	14.586	261
14.592	233433	14.592	265781	14.592	255252	14.599	372779	14.592	337355	14.592	342	14.592	156	14.592	201	14.592	1435	14.592	0
14.599	242719	14.599	268292	14.599	264857	14.605	370890	14.599	343005	14.599	349	14.599	237	14.599	299	14.599	1344	14.599	0
14.605	243394	14.605	268371	14.605	263173	14.611	377009	14.605	333104	14.605	262	14.605	277	14.605	343	14.605	1285	14.605	0
14.611	252735	14.611	269969	14.611	270102	14.617	383098	14.611	341051	14.611	397	14.611	268	14.611	206	14.611	1219	14.611	296
14.617	244796	14.617	274901	14.617	267574	14.624	385021	14.617	343646	14.617	280	14.617	229	14.617	290	14.617	1014	14.617	166
14.624	245767	14.624	271387	14.624	259738	14.63	378985	14.624	338582	14.624	316	14.624	312	14.624	437	14.624	863	14.624	244
14.63	242429	14.63	265998	14.63	261163	14.636	386508	14.63	344809	14.63	295	14.63	474	14.63	343	14.63	955	14.63	354
14.636	242583	14.636	261649	14.636	256370	14.642	383920	14.636	341565	14.636	629	14.636	304	14.636	297	14.636	901	14.636	160
14.642	234292	14.642	260962	14.642	241964	14.649	382676	14.643	343606	14.642	343	14.642	160	14.642	0	14.642	1050	14.643	258
14.649	231788	14.649	257533	14.649	237487	14.655	381092	14.649	348285	14.649	223	14.649	0	14.649	352	14.649	1478	14.649	302
14.655	227738	14.655	257314	14.655	238658	14.661	382387	14.655	343085	14.655	222	14.655	300	14.655	220	14.655	1167	14.655	172
14.661	224590	14.661	253627	14.661	232440	14.667	386497	14.661	337171	14.661	0	14.661	0	14.661	0	14.661	1555	14.661	0
14.667	220279	14.667	254244	14.667	227996	14.674	379061	14.668	344356	14.667	155	14.667	258	14.667	271	14.667	1195	14.668	175
14.674	211971	14.674	245843	14.674	230981	14.68	389493	14.674	338609	14.674	280	14.674	318	14.674	349	14.674	1189	14.674	177
14.68	220966	14.68	245930	14.68	229926	14.686	388831	14.68	350741	14.68	213	14.68	268	14.68	299	14.68	1276	14.68	0
14.686	211199	14.686	249403	14.686	224749	14.692	375671	14.686	345882	14.686	211	14.686	0	14.686	322	14.686	1447	14.686	0
14.693	209267	14.693	248243	14.693	226054	14.699	386260	14.693	346939	14.693	214	14.692	214	14.692	246	14.692	907	14.693	249
14.699	204562	14.699	242717	14.699	225099	14.705	391240	14.699	334104	14.699	283	14.699	320	14.699	433	14.699	1151	14.699	152
14.705	201607	14.705	242304	14.705	226182	14.711	380614	14.705	338401	14.705	0	14.705	342	14.705	222	14.705	1078	14.705	322
14.711	200071	14.711	242975	14.711	223525	14.717	385469	14.711	347234	14.711	343	14.711	226	14.711	458	14.711	1339	14.711	201
14.718	202019	14.718	245503	14.718	217668	14.724	379282	14.718	339513	14.718	327	14.717	366	14.717	485	14.717	1056	14.718	482
14.724	197708	14.724	242725	14.724	224122	14.73	375436	14.724	345725	14.724	354	14.724	350	14.724	217	14.724	1489	14.724	389
14.73	193879	14.73	247910	14.73	223350	14.736	379039	14.73	341632	14.73	186	14.73	457	14.73	170	14.73	1016	14.73	371
14.736	195495	14.736	240361	14.736	217327	14.743	375555	14.736	346611	14.736	243	14.736	179	14.736	164	14.736	950	14.736	179
14.743	193647	14.743	240975	14.743	216078	14.749	381461	14.743	342745	14.743	248	14.742	0	14.742	435	14.743	1368	14.743	0
14.749	197547	14.749	231444	14.749	217434	14.755	386949	14.749	342886	14.749	243	14.749	423	14.749	378	14.749	1154	14.749	211
14.755	194827	14.755	236115	14.755	210788	14.761	377676	14.755	332086	14.755	409	14.755	364	14.755	297	14.755	1552	14.755	230
14.761	185326	14.761	235417	14.761	206496	14.768	383607	14.761	335579	14.761	236	14.761	375	14.761	190	14.761	1126	14.761	271
14.768	195131	14.768	235632	14.768	201850	14.774	393054	14.768	336087	14.768	175	14.767	0	14.768	156	14.768	1460	14.768	168
14.774	178403	14.774	233181	14.774	199183	14.78	382334	14.774	340565	14.774	355	14.774	222	14.774	195	14.774	1193	14.774	0
14.78	188302	14.78	227213	14.78	201087	14.786	382804	14.78	335500	14.78	296	14.78	0	14.78	160	14.78	1528	14.78	239
14.786	182689	14.786	226134	14.786	196768	14.793	381899	14.786	332575	14.786	163	14.786	346	14.786	237	14.786	1301	14.786	176
14.793	180407	14.793	223006	14.793	200203	14.799	389896	14.793	337343	14.793	296	14.792	229	14.793	219	14.793	976	14.793	232
14.799	180053	14.799	229049	14.799	187500	14.805	382008	14.799	339208	14.799	166	14.799	265	14.799	178	14.799	1183	14.799	225
14.805	179530	14.805	221547	14.805	193593	14.811	392642	14.805	337021	14.805	0	14.805	241	14.805	0	14.805	1247	14.805	177
14.811	174951	14.811	221859	14.811	193887	14.818	397899	14.811	337260	14.811	204	14.811	221	14.811	0	14.811	1242	14.811	165
14.818	173473	14.818	215476	14.818	191868	14.824	394692	14.818	337837	14.818	390	14.817	218	14.818	268	14.818	1489	14.818	203
14.824	174050	14.824	220919	14.824	196330	14.83	401096	14.824	336492	14.824	531	14.824	366	14.824	359	14.824	1269	14.824	262
14.83	179588	14.83	227464	14.83	195288	14.836	390021	14.83	332821	14.83	556	14.83	349	14.83	493	14.83	1324	14.83	0
14.836	170001	14.836	223544	14.836	192670	14.843	392681	14.836	340707	14.836	399	14.836	328	14.836	271	14.836	1189	14.836	180
14.843	170434	14.843	224090	14.843	197613	14.849	390702	14.843	338202	14.843	592	14.842	903	14.843	559	14.843	1406	14.843	0
14.849	172744	14.849	225657	14.849	204920	14.855	397636	14.849	332220	14.849	669	14.849	842	14.849	751	14.849	1202	14.849	0
14.855	179084	14.855	229327	14.855	213337	14.861	380080	14.855	330488	14.855	726	14.855	1126	14.855	1092	14.855	1453	14.855	287
14.861	175206	14.861	228850	14.861	215689	14.868	379826	14.861	336209	14.861	644	14.861	1028	14.861	993	14.861	1343	14.861	284
14.868	179221	14.868	227763	14.868	221493	14.874	379174	14.868	329302	14.868	939	14.868	1217	14.868	830	14.868	1500	14.868	0
14.874	175237	14.874	228997	14.874	218442	14.88	390044	14.874	334414	14.874	1302	14.874	1230	14.874	717	14.874	966	14.874	0
14.88	173911	14.88	223638	14.88	221342	14.886	369991	14.88	334779	14.88	720	14.88	1143	14.88	724	14.88	1608	14.88	344
14.886	178072	14.886	230524	14.886	217355	14.893	371620	14.886	336033	14.886	790	14.886	979	14.886	1050	14.886	1353	14.886	0
14.893	177792	14.893	226155	14.893	220820	14.899	382396	14.893	337984	14.893	612	14.893	1107	14.893	857	14.893	915	14.893	172
14.899	171111	14.899	222324	14.899	222766	14.905	375554	14.899	338880	14.899	884	14.899	681	14.899	703	14.899	1486	14.899	245
14.905	172222	14.905	223973	14.905	215001	14.911	373795	14.905	340525	14.905	651	14.905	668	14.905	561	14.905	1265	14.905	0
14.911	171957	14.911	223469	14.911	211139	14.918	373137	14.911	341305	14.911	538	14.911	604	14.911	879	14.911	1416	14.911	194
14.918	169872	14.918	224861	14.918	213868	14.924	378197	14.918	338109	14.918	663	14.918	468	14.918	488	14.918	1512	14.918	0
14.924	171422	14.924	222601	14.924	202248	14.93	376341	14.924	341438	14.924	495	14.924	480	14.924	378	14.924	1086	14.924	161
14.93	174022	14.93	223687	14.93	206721	14.936	377884	14.93	343239	14.93	452	14.93	415	14.93	243	14.93	1344	14.93	0
14.936	177430	14.936	227443	14.936	208729	14.943	380890	14.937	341139	14.936	363	14.936	377	14.936	288	14.936	1293	14.937	240
14.943	181234	14.943	224786	14.943	206847	14.949	377365	14.943	341973	14.943	461	14.943	367	14.943	383	14.943	1399	14.943	255
14.949	196974	14.949	217575	14.949	207080	14.955	381829	14.949	344827	14.949	412	14.949	183	14.949	0	14.949	907	14.949	332
14.955	206127	14.955	227710	14.955	210026	14.961	379127	14.955	347652	14.955	317	14.955	183	14.955	242	14.955	1159	14.955	0
14.961	222957	14.961	226550	14.961	216376	14.968	379496	14.962	338131	14.961	501	14.961	0	14.961	203	14.961	1286	14.962	0
14.968	241168	14.968	233041	14.968	220235	14.974	377646	14.968	339664	14.968	411	14.968	160	14.968	202	14.968	1354	14.968	0
14.974	261499	14.974	226477	14.974	213068	14.98	380827	14.974	341674	14.974	384	14.974	0	14.974	193	14.974	1355	14.974	0
14.98	268777	14.98	237892	14.98	227425	14.986	383843	14.98	338601	14.98	494	14.98	436	14.98	217	14.98	1365	14.98	173
14.987	284651	14.987	244074	14.987	228911	14.993	386615	14.987	337956	14.987	670	14.986	359	14.986	519	14.986	960	14.987	224
14.993	291079	14.993	266477	14.993	251016	14.999	381617	14.993	345348	14.993	503	14.993	345	14.993	452	14.993	1154	14.993	256
14.999	312769	14.999	289983	14.999	278461	15.005	378439	14.999	344591	14.999	862	14.999	302	14.999	547	14.999	1616	14.999	0
15.005	338365	15.005	333720	15.005	302270	15.011	385542	15.005	340742	15.005	802	15.005	975	15.005	1046	15.005	1011	15.005	254
15.012	372993	15.012	374035	15.012	349565	15.018	383255	15.012	342571	15.012	1101	15.011	1341	15.011	1265	15.011	1031	15.012	232
15.018	399991	15.018	423446	15.018	395522	15.024	380947	15.018	345459	15.018	1536	15.018	1586	15.018	2034	15.018	1012	15.018	274
15.024	428418	15.024	472043	15.024	422513	15.03	380856	15.024	351921	15.024	1990	15.024	2666	15.024	1915	15.024	1820	15.024	0
15.03	451815	15.03	507185	15.03	447947	15.037	381554	15.03	343084	15.03	2125	15.03	2352	15.03	2115	15.03	1263	15.03	322
15.037	455020	15.037	508906	15.037	448270	15.043	386219	15.037	341295	15.037	2532	15.036	3104	15.036	2004	15.037	1446	15.037	226
15.043	436758	15.043	503786	15.043	435791	15.049	378923	15.043	339338	15.043	1856	15.043	3088	15.043	2616	15.043	1561	15.043	152
15.049	424161	15.049	499188	15.049	454452	15.055	397188	15.049	330282	15.049	1998	15.049	2392	15.049	1833	15.049	1121	15.049	250
15.055	389323	15.055	458304	15.055	447065	15.062	409648	15.055	336252	15.055	2306	15.055	2152	15.055	1780	15.055	1187	15.055	175
15.062	365578	15.062	428812	15.062	417103	15.068	422603	15.062	340038	15.062	1873	15.061	1844	15.062	1984	15.062	1712	15.062	206
15.068	324900	15.068	394718	15.068	389949	15.074	425289	15.068	327325	15.068	1304	15.068	1952	15.068	1620	15.068	1719	15.068	336
15.074	299448	15.074	374439	15.074	362588	15.08	444852	15.074	336734	15.074	1062	15.074	1579	15.074	1530	15.074	1335	15.074	211
15.08	280052	15.08	346961	15.08	333233	15.087	440432	15.08	328383	15.08	1069	15.08	1023	15.08	1307	15.08	1049	15.08	150
15.087	266071	15.087	336071	15.087	314084	15.093	440574	15.087	330991	15.087	907	15.086	982	15.087	956	15.087	1578	15.087	151
15.093	256763	15.093	331382	15.093	312100	15.099	437589	15.093	337760	15.093	1044	15.093	1022	15.093	705	15.093	1518	15.093	0
15.099	282635	15.099	362868	15.099	341581	15.105	432724	15.099	331058	15.099	603	15.099	568	15.099	675	15.099	1694	15.099	0
15.105	321339	15.105	424343	15.105	391903	15.112	420408	15.105	329594	15.105	473	15.105	771	15.105	563	15.105	1237	15.105	0
15.112	376650	15.112	511414	15.112	470722	15.118	408951	15.112	330508	15.112	473	15.111	746	15.112	740	15.112	1414	15.112	0
15.118	460439	15.118	602038	15.118	561474	15.124	398927	15.118	331190	15.118	1006	15.118	579	15.118	724	15.118	1307	15.118	234
15.124	549166	15.124	707602	15.124	642949	15.13	388043	15.124	335575	15.124	1017	15.124	1535	15.124	681	15.124	1049	15.124	232
15.13	602123	15.13	779272	15.13	708272	15.137	377308	15.13	335134	15.13	1146	15.13	1350	15.13	809	15.13	1196	15.13	0
15.137	636539	15.137	831180	15.137	740396	15.143	373130	15.137	335736	15.137	1094	15.136	1101	15.137	960	15.137	1223	15.137	374
15.143	638776	15.143	825212	15.143	738718	15.149	370092	15.143	333470	15.143	1165	15.143	1572	15.143	1141	15.143	1488	15.143	0
15.149	633769	15.149	794224	15.149	723407	15.155	360747	15.149	332430	15.149	1015	15.149	905	15.149	779	15.149	1222	15.149	174
15.155	591764	15.155	746223	15.155	678028	15.162	369059	15.155	330068	15.155	917	15.155	1103	15.155	724	15.155	1776	15.155	203
15.162	542342	15.162	684797	15.162	623199	15.168	368544	15.162	336026	15.162	859	15.162	843	15.162	934	15.162	1149	15.162	236
15.168	480720	15.168	619344	15.168	573126	15.174	362471	15.168	339992	15.168	704	15.168	727	15.168	984	15.168	963	15.168	169
15.174	448701	15.174	557262	15.174	516708	15.18	368053	15.174	332040	15.174	756	15.174	561	15.174	464	15.174	1136	15.174	224
15.18	408650	15.18	502659	15.18	475494	15.187	368382	15.18	333704	15.18	694	15.18	486	15.18	593	15.18	1207	15.18	0
15.187	377700	15.187	457781	15.187	438864	15.193	366459	15.187	329477	15.187	547	15.187	693	15.187	585	15.187	1430	15.187	0
15.193	350869	15.193	413803	15.193	421111	15.199	362365	15.193	333958	15.193	681	15.193	668	15.193	618	15.193	1492	15.193	220
15.199	326535	15.199	393296	15.199	420140	15.205	359784	15.199	329339	15.199	511	15.199	718	15.199	343	15.199	1492	15.199	0
15.205	307540	15.205	369491	15.205	408754	15.212	360877	15.205	325082	15.205	460	15.205	430	15.205	584	15.205	1197	15.205	291
15.212	294075	15.212	354554	15.212	403301	15.218	361925	15.212	326530	15.212	672	15.212	405	15.212	475	15.212	1021	15.212	0
15.218	275671	15.218	358718	15.218	392889	15.224	358681	15.218	329261	15.218	319	15.218	561	15.218	510	15.218	1506	15.218	0
15.224	270306	15.224	345820	15.224	383198	15.23	361666	15.224	328452	15.224	552	15.224	572	15.224	310	15.224	1551	15.224	0
15.23	256386	15.23	340014	15.23	367254	15.237	355021	15.231	326581	15.23	332	15.23	384	15.23	289	15.23	1373	15.231	0
15.237	250575	15.237	327174	15.237	360708	15.243	361493	15.237	325322	15.237	491	15.237	488	15.237	377	15.237	1446	15.237	0
15.243	245451	15.243	311271	15.243	336708	15.249	359386	15.243	325577	15.243	176	15.243	292	15.243	397	15.243	1503	15.243	0
15.249	243290	15.249	303267	15.249	320463	15.255	363842	15.249	333299	15.249	392	15.249	747	15.249	417	15.249	1531	15.249	204
15.255	240999	15.255	291253	15.255	307178	15.262	360621	15.256	331627	15.255	430	15.255	655	15.255	401	15.255	1536	15.256	0
15.262	244943	15.262	277399	15.262	283794	15.268	362173	15.262	321900	15.262	581	15.262	607	15.262	241	15.262	1353	15.262	239
15.268	239983	15.268	267131	15.268	264835	15.274	357682	15.268	322316	15.268	535	15.268	491	15.268	306	15.268	1453	15.268	243
15.274	234508	15.274	269084	15.274	247027	15.28	353185	15.274	336343	15.274	618	15.274	326	15.274	593	15.274	1463	15.274	256
15.281	233845	15.281	251883	15.281	237195	15.287	358318	15.281	329009	15.281	343	15.28	444	15.28	389	15.28	1049	15.281	194
15.287	225001	15.287	238306	15.287	223307	15.293	362416	15.287	324450	15.287	497	15.287	242	15.287	0	15.287	1330	15.287	311
15.293	218007	15.293	241569	15.293	216572	15.299	357326	15.293	320954	15.293	295	15.293	347	15.293	484	15.293	1739	15.293	0
15.299	211726	15.299	232702	15.299	206703	15.305	366842	15.299	326902	15.299	236	15.299	207	15.299	267	15.299	1097	15.299	0
15.306	204898	15.306	229213	15.306	200541	15.312	356079	15.306	325250	15.306	351	15.305	197	15.305	245	15.305	1275	15.306	154
15.312	201349	15.312	230393	15.312	203339	15.318	351255	15.312	324102	15.312	374	15.312	367	15.312	0	15.312	1273	15.312	273
15.318	192251	15.318	225117	15.318	196509	15.324	362066	15.318	327285	15.318	421	15.318	385	15.318	252	15.318	1057	15.318	156
15.324	197961	15.324	233538	15.324	202268	15.331	362705	15.324	325991	15.324	394	15.324	192	15.324	237	15.324	1742	15.324	280
15.331	199406	15.331	233600	15.331	201613	15.337	356587	15.331	323801	15.331	382	15.33	389	15.33	163	15.331	1486	15.331	281
15.337	199783	15.337	245864	15.337	203655	15.343	362222	15.337	324025	15.337	437	15.337	264	15.337	230	15.337	1168	15.337	157
15.343	219336	15.343	253487	15.343	218799	15.349	364634	15.343	324419	15.343	382	15.343	354	15.343	458	15.343	1161	15.343	275
15.349	249190	15.349	285493	15.349	230654	15.356	353117	15.349	327790	15.349	288	15.349	256	15.349	242	15.349	1250	15.349	311
15.356	307262	15.356	299273	15.356	243271	15.362	356705	15.356	327587	15.356	679	15.355	377	15.356	310	15.356	1105	15.356	219
15.362	439450	15.362	326890	15.362	271698	15.368	359304	15.362	327639	15.362	813	15.362	337	15.362	245	15.362	1373	15.362	0
15.368	693174	15.368	366051	15.368	301817	15.374	360442	15.368	328871	15.368	1645	15.368	302	15.368	215	15.368	1668	15.368	0
15.374	1150173	15.374	410729	15.374	331001	15.381	357771	15.374	328641	15.374	2555	15.374	418	15.374	322	15.374	1262	15.374	431
15.381	1906589	15.381	475719	15.381	376550	15.387	353240	15.381	337854	15.381	5457	15.38	637	15.381	418	15.381	1639	15.381	382
15.387	2895323	15.387	537177	15.387	401109	15.393	366740	15.387	361331	15.387	8090	15.387	981	15.387	541	15.387	1079	15.387	0
15.393	4040874	15.393	589308	15.393	428470	15.399	357746	15.393	376516	15.393	12357	15.393	972	15.393	476	15.393	1275	15.393	368
15.399	5172373	15.399	640123	15.399	443460	15.406	359168	15.399	401490	15.399	15151	15.399	1009	15.399	596	15.399	1391	15.399	366
15.406	6020911	15.406	658674	15.406	450537	15.412	353788	15.406	417442	15.406	17312	15.405	1620	15.406	437	15.406	1387	15.406	458
15.412	6379770	15.412	672436	15.412	431485	15.418	356959	15.412	442433	15.412	19488	15.412	1324	15.412	522	15.412	1369	15.412	473
15.418	6287594	15.418	644275	15.418	414051	15.424	359378	15.418	453798	15.418	18832	15.418	1402	15.418	419	15.418	1575	15.418	667
15.424	5874228	15.424	603727	15.424	388805	15.431	357875	15.424	456803	15.424	18648	15.424	1486	15.424	467	15.424	1832	15.424	793
15.431	5236187	15.431	573448	15.431	370463	15.437	361734	15.431	437112	15.431	16832	15.43	1616	15.431	428	15.431	1657	15.431	717
15.437	4497074	15.437	522084	15.437	340669	15.443	357185	15.437	415528	15.437	13822	15.437	907	15.437	330	15.437	1513	15.437	430
15.443	3806098	15.443	468895	15.443	316330	15.449	362580	15.443	397274	15.443	12082	15.443	815	15.443	236	15.443	1308	15.443	445
15.449	3070333	15.449	411108	15.449	292018	15.456	364941	15.449	374130	15.449	9295	15.449	520	15.449	292	15.449	1359	15.449	237
15.456	2366794	15.456	375236	15.456	276233	15.462	359166	15.456	363203	15.456	7232	15.456	672	15.456	380	15.456	1477	15.456	279
15.462	1766841	15.462	347576	15.462	259749	15.468	355845	15.462	347205	15.462	5237	15.462	493	15.462	277	15.462	1338	15.462	350
15.468	1256373	15.468	314067	15.468	252166	15.474	358067	15.468	340446	15.468	3677	15.468	380	15.468	309	15.468	1413	15.468	264
15.474	854153	15.474	300393	15.474	249693	15.481	358532	15.474	331100	15.474	2429	15.474	352	15.474	317	15.474	1305	15.474	0
15.481	576848	15.481	307514	15.481	259620	15.487	356965	15.481	336744	15.481	1650	15.481	231	15.481	296	15.481	1074	15.481	276
15.487	410154	15.487	334028	15.487	288800	15.493	353869	15.487	347879	15.487	902	15.487	399	15.487	324	15.487	1367	15.487	302
15.493	322347	15.493	429963	15.493	365553	15.499	355418	15.493	423384	15.493	713	15.493	351	15.493	266	15.493	1429	15.493	539
15.499	317917	15.499	618411	15.499	530476	15.506	355701	15.499	568724	15.499	627	15.499	615	15.499	405	15.499	1302	15.499	535
15.506	377934	15.506	1000898	15.506	824277	15.512	348192	15.506	944078	15.506	850	15.506	1111	15.506	1081	15.506	1512	15.506	1163
15.512	491128	15.512	1674148	15.512	1319649	15.518	366286	15.512	1663954	15.512	736	15.512	2292	15.512	1740	15.512	864	15.512	2597
15.518	648975	15.518	2753653	15.518	2089424	15.524	355851	15.518	2935701	15.518	1069	15.518	3971	15.518	2602	15.518	1976	15.518	4549
15.524	848732	15.524	4207204	15.524	3139772	15.531	357698	15.524	4924836	15.524	0	15.524	6610	15.524	5177	15.524	1536	15.524	8629
15.531	1093310	15.531	6002971	15.531	4404544	15.537	358479	15.531	7620621	15.531	2471	15.531	9079	15.531	6804	15.531	1663	15.531	13627
15.537	1323360	15.537	8015022	15.537	5734706	15.543	363580	15.537	10723075	15.537	2571	15.537	13882	15.537	9442	15.537	1589	15.537	19016
15.543	1531951	15.543	10033650	15.543	7056857	15.549	361285	15.543	13768354	15.543	2751	15.543	17832	15.543	12431	15.543	1780	15.543	25096
15.549	1698226	15.549	11472070	15.549	8111966	15.556	370925	15.55	16676257	15.549	3233	15.549	22144	15.549	14929	15.549	1461	15.55	31344
15.556	1752005	15.556	12159500	15.556	8592267	15.562	375847	15.556	19573468	15.556	3523	15.556	21936	15.556	15218	15.556	1136	15.556	34568
15.562	1726901	15.562	12117050	15.562	8581357	15.568	374004	15.562	22018974	15.562	3362	15.562	21952	15.562	15331	15.562	1299	15.562	39984
15.568	1647314	15.568	11589080	15.568	8320640	15.574	365412	15.568	24092112	15.568	2804	15.568	21952	15.568	15766	15.568	1329	15.568	44952
15.575	1484592	15.575	10633330	15.575	7616079	15.581	377428	15.575	24783834	15.575	2689	15.574	20384	15.574	14012	15.574	1176	15.575	46048
15.581	1341399	15.581	9295961	15.581	6514252	15.587	367199	15.581	24575680	15.581	2529	15.581	17072	15.581	11504	15.581	1365	15.581	47016
15.587	1174631	15.587	7902386	15.587	5439476	15.593	362199	15.587	22914562	15.587	2366	15.587	14975	15.587	10140	15.587	1531	15.587	40600
15.593	1007280	15.593	6729665	15.593	4423135	15.599	367782	15.593	19556638	15.593	1582	15.593	11868	15.593	7841	15.593	1447	15.593	35376
15.6	840580	15.6	5481515	15.6	3483977	15.606	362461	15.6	15279387	15.6	1656	15.599	10426	15.599	6291	15.599	1667	15.6	30008
15.606	720663	15.606	4382210	15.606	2584206	15.612	358468	15.606	10587858	15.606	1838	15.606	8070	15.606	4537	15.606	1552	15.606	20384
15.612	613065	15.612	3450352	15.612	1865621	15.618	355319	15.612	6646905	15.612	1522	15.612	6435	15.612	3794	15.612	1965	15.612	12133
15.618	539893	15.618	2596738	15.618	1310427	15.625	356646	15.618	3854086	15.618	1273	15.618	4604	15.618	2242	15.618	1289	15.618	6937
15.625	510884	15.625	1894037	15.625	868614	15.631	362328	15.625	2108485	15.625	1397	15.624	3363	15.624	2026	15.625	1333	15.625	4045
15.631	606925	15.631	1338471	15.631	557534	15.637	350708	15.631	1159284	15.631	1707	15.631	2258	15.631	739	15.631	1376	15.631	2219
15.637	838028	15.637	912508	15.637	373101	15.643	356789	15.637	677574	15.637	2232	15.637	1409	15.637	601	15.637	1351	15.637	1126
15.643	1189151	15.643	618624	15.643	259431	15.65	349956	15.643	454344	15.643	2628	15.643	1064	15.643	274	15.643	1588	15.643	597
15.65	1683051	15.65	448261	15.65	202750	15.656	356577	15.65	358704	15.65	4631	15.649	562	15.65	292	15.65	1392	15.65	474
15.656	2254351	15.656	335118	15.656	185480	15.662	354883	15.656	317770	15.656	5951	15.656	512	15.656	273	15.656	1680	15.656	370
15.662	2745394	15.662	270978	15.662	207951	15.668	357543	15.662	303388	15.662	6824	15.662	426	15.662	356	15.662	1652	15.662	231
15.668	3191184	15.668	237107	15.668	205713	15.675	356269	15.668	291065	15.668	8145	15.668	410	15.668	291	15.668	1683	15.668	373
15.675	3444029	15.675	222028	15.675	207464	15.681	354968	15.675	283217	15.675	9070	15.674	224	15.675	0	15.675	1843	15.675	375
15.681	3492694	15.681	218738	15.681	208598	15.687	362280	15.681	279314	15.681	8915	15.681	354	15.681	194	15.681	2013	15.681	340
15.687	3335869	15.687	219374	15.687	208560	15.693	351919	15.687	281761	15.687	8472	15.687	389	15.687	333	15.687	1687	15.687	237
15.693	3043316	15.693	215813	15.693	208691	15.7	353195	15.693	275681	15.693	7560	15.693	325	15.693	0	15.693	1852	15.693	217
15.7	2718314	15.7	210707	15.7	215417	15.706	353278	15.7	279739	15.7	6608	15.699	423	15.7	466	15.7	1913	15.7	249
15.706	2398605	15.706	208846	15.706	204826	15.712	347954	15.706	277366	15.706	5875	15.706	190	15.706	246	15.706	1769	15.706	270
15.712	2082704	15.712	210214	15.712	207127	15.718	351399	15.712	287336	15.712	5567	15.712	190	15.712	171	15.712	1520	15.712	300
15.718	1755471	15.718	208108	15.718	207090	15.725	347596	15.718	275952	15.718	4603	15.718	283	15.718	288	15.718	1887	15.718	190
15.725	1455313	15.725	212083	15.725	210341	15.731	354156	15.725	272456	15.725	3658	15.724	0	15.725	434	15.725	1642	15.725	314
15.731	1146469	15.731	202237	15.731	211767	15.737	356674	15.731	278015	15.731	2434	15.731	341	15.731	365	15.731	1785	15.731	408
15.737	873256	15.737	206702	15.737	220037	15.743	349837	15.737	277063	15.737	2410	15.737	294	15.737	271	15.737	1819	15.737	265
15.743	640985	15.743	204036	15.743	215438	15.75	347066	15.743	277051	15.743	1785	15.743	386	15.743	361	15.743	2284	15.743	274
15.75	473262	15.75	203771	15.75	212581	15.756	352865	15.75	275170	15.75	1748	15.75	174	15.75	376	15.75	1992	15.75	0
15.756	355333	15.756	200566	15.756	211274	15.762	352206	15.756	277351	15.756	1518	15.756	204	15.756	283	15.756	1928	15.756	311
15.762	268803	15.762	199884	15.762	210124	15.768	357315	15.762	280753	15.762	1512	15.762	246	15.762	407	15.762	1779	15.762	316
15.768	218841	15.768	202447	15.768	213255	15.775	364610	15.768	275793	15.768	944	15.768	179	15.768	236	15.768	2218	15.768	241
15.775	193684	15.775	201884	15.775	204723	15.781	365069	15.775	274452	15.775	923	15.775	336	15.775	200	15.775	1812	15.775	256
15.781	178368	15.781	197725	15.781	204949	15.787	370733	15.781	276285	15.781	934	15.781	305	15.781	215	15.781	2157	15.781	207
15.787	174456	15.787	194367	15.787	206071	15.793	374491	15.787	276347	15.787	870	15.787	194	15.787	184	15.787	2142	15.787	361
15.793	175113	15.793	193650	15.793	206931	15.8	381429	15.793	280642	15.793	1252	15.793	190	15.793	295	15.793	2052	15.793	319
15.8	171479	15.8	192460	15.8	211137	15.806	394774	15.8	277333	15.8	1094	15.8	0	15.8	266	15.8	1941	15.8	284
15.806	174696	15.806	195896	15.806	210684	15.812	405341	15.806	282834	15.806	842	15.806	296	15.806	326	15.806	1898	15.806	250
15.812	175248	15.812	192520	15.812	201721	15.818	419694	15.812	284165	15.812	1369	15.812	190	15.812	0	15.812	2087	15.812	169
15.818	178374	15.818	190489	15.818	203915	15.825	414116	15.818	287137	15.818	1029	15.818	0	15.818	176	15.818	2793	15.818	197
15.825	169851	15.825	188097	15.825	205555	15.831	416435	15.825	280774	15.825	1180	15.825	0	15.825	200	15.825	2131	15.825	0
15.831	168964	15.831	191097	15.831	208168	15.837	412374	15.831	284409	15.831	1125	15.831	164	15.831	220	15.831	2240	15.831	186
15.837	167277	15.837	190379	15.837	204920	15.843	408423	15.837	281416	15.837	980	15.837	157	15.837	295	15.837	2309	15.837	0
15.843	166311	15.843	191704	15.843	201270	15.85	402355	15.844	285254	15.843	814	15.843	177	15.843	155	15.843	2192	15.844	307
15.85	164116	15.85	185120	15.85	206048	15.856	383714	15.85	279921	15.85	1188	15.85	150	15.85	257	15.85	2599	15.85	238
15.856	157288	15.856	188992	15.856	202162	15.862	378648	15.856	287658	15.856	1254	15.856	0	15.856	164	15.856	2116	15.856	202
15.862	159529	15.862	193105	15.862	204553	15.868	367036	15.862	283040	15.862	1301	15.862	182	15.862	215	15.862	2521	15.862	191
15.869	159416	15.869	192035	15.869	199179	15.875	364195	15.869	280992	15.869	858	15.868	274	15.868	203	15.868	2627	15.869	195
15.875	163241	15.875	186852	15.875	203446	15.881	369460	15.875	287922	15.875	1855	15.875	0	15.875	367	15.875	2994	15.875	0
15.881	167251	15.881	186247	15.881	200586	15.887	396955	15.881	283032	15.881	2149	15.881	249	15.881	220	15.881	3481	15.881	193
15.887	192536	15.887	184806	15.887	198979	15.893	474393	15.887	288029	15.887	5255	15.887	223	15.887	157	15.887	7453	15.887	291
15.894	259507	15.894	187872	15.894	204830	15.9	655854	15.894	281462	15.894	12990	15.893	0	15.893	313	15.893	15502	15.894	153
15.9	407813	15.9	187850	15.9	206554	15.906	1052877	15.9	284482	15.9	30472	15.9	270	15.9	1127	15.9	37128	15.9	217
15.906	718783	15.906	190517	15.906	214828	15.912	1861516	15.906	282699	15.906	69288	15.906	263	15.906	1388	15.906	87000	15.906	395
15.912	1269436	15.912	197416	15.912	237847	15.919	3225799	15.912	290856	15.912	140672	15.912	329	15.912	2405	15.912	186176	15.912	346
15.919	2119257	15.919	214401	15.919	290421	15.925	5340307	15.919	278140	15.919	250240	15.918	213	15.918	3973	15.919	359936	15.919	182
15.925	3246795	15.925	268308	15.925	391656	15.931	7968009	15.925	283397	15.925	396032	15.925	376	15.925	7120	15.925	649408	15.925	341
15.931	4587989	15.931	374525	15.931	582876	15.937	10975968	15.931	289960	15.931	570176	15.931	592	15.931	8355	15.931	989312	15.931	369
15.937	6107482	15.937	574357	15.937	939649	15.944	14106031	15.937	288728	15.937	771136	15.937	483	15.937	12548	15.937	1396224	15.937	402
15.944	7376406	15.944	871136	15.944	1450179	15.95	16832134	15.944	287909	15.944	925248	15.943	993	15.944	14089	15.944	1830912	15.944	272
15.95	8355422	15.95	1299523	15.95	2164964	15.956	18735696	15.95	289675	15.95	1028032	15.95	1237	15.95	17072	15.95	2232832	15.95	706
15.956	8942317	15.956	1812468	15.956	2945259	15.962	20370300	15.956	297860	15.956	1061376	15.956	2005	15.956	16327	15.956	2492416	15.956	851
15.962	8994106	15.962	2281753	15.962	3657854	15.969	20901000	15.962	294265	15.962	1022976	15.962	2118	15.962	15325	15.962	2706432	15.962	528
15.969	8653012	15.969	2601487	15.969	4134663	15.975	20189822	15.969	295245	15.969	911488	15.968	1969	15.969	16101	15.969	2812416	15.969	845
15.975	8094990	15.975	2763739	15.975	4294807	15.981	18188436	15.975	292122	15.975	799296	15.975	3311	15.975	13327	15.975	2737152	15.975	396
15.981	7173155	15.981	2723721	15.981	4250619	15.987	15155545	15.981	294061	15.981	661184	15.981	2846	15.981	12002	15.981	2493440	15.981	367
15.987	6114588	15.987	2514972	15.987	3945849	15.994	11076781	15.987	288002	15.987	525760	15.987	2838	15.987	9861	15.987	2099200	15.987	417
15.994	4924481	15.994	2237122	15.994	3428390	16	7029902	15.994	286144	15.994	397056	15.993	2734	15.994	7686	15.994	1526272	15.994	360
16	3824445	16	1883106	16	2859512	16.006	4013884	16	285820	16	288064	16	2120	16	5444	16	976448	16	330
16.006	2838503	16.006	1523249	16.006	2271971	16.012	2115419	16.006	286543	16.006	195904	16.006	1389	16.006	4773	16.006	547456	16.006	351
16.012	2013925	16.012	1194618	16.012	1699036	16.019	1112873	16.012	288797	16.012	123584	16.012	1795	16.012	3084	16.012	276224	16.012	390
16.019	1417845	16.019	915432	16.019	1188148	16.025	668925	16.019	289367	16.019	77032	16.018	1010	16.019	2071	16.019	126440	16.019	227
16.025	960890	16.025	704221	16.025	795457	16.031	488520	16.025	290139	16.025	44160	16.025	933	16.025	1365	16.025	66376	16.025	358
16.031	647208	16.031	560208	16.031	525986	16.037	406162	16.031	286317	16.031	26840	16.031	603	16.031	1269	16.031	37616	16.031	215
16.037	454179	16.037	468890	16.037	364070	16.044	374877	16.037	292030	16.037	16680	16.037	549	16.037	674	16.037	26520	16.037	256
16.044	331275	16.044	404964	16.044	287170	16.05	357764	16.044	286378	16.044	11963	16.044	457	16.044	589	16.044	21128	16.044	0
16.05	269045	16.05	358237	16.05	241037	16.056	357510	16.05	295289	16.05	10520	16.05	261	16.05	524	16.05	18808	16.05	236
16.056	225562	16.056	325074	16.056	226114	16.062	341144	16.056	287486	16.056	8387	16.056	344	16.056	303	16.056	17064	16.056	252
16.062	207154	16.062	293413	16.062	214228	16.069	344278	16.062	286865	16.062	7324	16.062	505	16.062	690	16.062	14881	16.062	233
16.069	200348	16.069	263013	16.069	214765	16.075	337422	16.069	288393	16.069	7112	16.069	321	16.069	560	16.069	14332	16.069	201
16.075	186805	16.075	232690	16.075	211793	16.081	333079	16.075	288379	16.075	5770	16.075	252	16.075	580	16.075	12944	16.075	232
16.081	183716	16.081	217957	16.081	208130	16.087	331843	16.081	288361	16.081	5566	16.081	179	16.081	393	16.081	12430	16.081	157
16.087	182440	16.087	209495	16.087	202713	16.094	336356	16.087	284048	16.087	6118	16.087	203	16.087	372	16.087	12139	16.087	181
16.094	176701	16.094	197977	16.094	204148	16.1	332615	16.094	289196	16.094	4800	16.094	238	16.094	467	16.094	13089	16.094	210
16.1	176765	16.1	197617	16.1	196300	16.106	330682	16.1	291761	16.1	4515	16.1	535	16.1	303	16.1	11776	16.1	231
16.106	170573	16.106	193892	16.106	197110	16.112	331602	16.106	296748	16.106	4534	16.106	326	16.106	368	16.106	12098	16.106	367
16.112	169853	16.112	189290	16.112	192098	16.119	331991	16.112	284670	16.112	3893	16.112	152	16.112	348	16.112	10436	16.112	0
16.119	169345	16.119	190587	16.119	195465	16.125	332302	16.119	288372	16.119	3834	16.119	195	16.119	349	16.119	11007	16.119	0
16.125	171723	16.125	190990	16.125	196788	16.131	330267	16.125	295046	16.125	3630	16.125	179	16.125	222	16.125	10410	16.125	172
16.131	173944	16.131	195258	16.131	200579	16.137	342109	16.131	298490	16.131	3865	16.131	187	16.131	308	16.131	9690	16.131	188
16.137	178860	16.137	200551	16.137	203472	16.144	340433	16.138	306724	16.137	3667	16.137	196	16.137	518	16.137	10597	16.138	251
16.144	176911	16.144	203634	16.144	202553	16.15	342425	16.144	309614	16.144	2687	16.144	268	16.144	556	16.144	9483	16.144	378
16.15	182536	16.15	209605	16.15	210376	16.156	353497	16.15	315393	16.15	3280	16.15	161	16.15	475	16.15	10399	16.15	279
16.156	184133	16.156	208404	16.156	211945	16.162	338988	16.156	318273	16.156	3338	16.156	220	16.156	209	16.156	9076	16.156	266
16.163	183381	16.163	206924	16.163	217978	16.169	344736	16.163	320548	16.163	2727	16.162	190	16.162	207	16.162	8926	16.163	189
16.169	184742	16.169	218189	16.169	223116	16.175	336020	16.169	312465	16.169	3206	16.169	379	16.169	224	16.169	9488	16.169	0
16.175	179669	16.175	216726	16.175	226352	16.181	337222	16.175	305569	16.175	2969	16.175	361	16.175	393	16.175	8676	16.175	269
16.181	181892	16.181	215974	16.181	223491	16.187	338520	16.181	304928	16.181	2555	16.181	244	16.181	273	16.181	8391	16.181	231
16.188	184681	16.188	208408	16.188	220224	16.194	340075	16.188	300273	16.188	3028	16.187	0	16.187	254	16.187	9355	16.188	0
16.194	183126	16.194	212173	16.194	218098	16.2	331644	16.194	289141	16.194	2822	16.194	253	16.194	522	16.194	9021	16.194	0
16.2	189149	16.2	205533	16.2	213732	16.206	333142	16.2	292476	16.2	2172	16.2	150	16.2	398	16.2	8551	16.2	0
16.206	183480	16.206	206018	16.206	216876	16.212	330373	16.206	293639	16.206	3043	16.206	0	16.206	256	16.206	8469	16.206	0
16.213	182942	16.213	207934	16.213	211795	16.219	325207	16.213	289268	16.213	2516	16.212	0	16.212	395	16.212	8311	16.213	0
16.219	182302	16.219	212992	16.219	216026	16.225	335027	16.219	292222	16.219	2206	16.219	150	16.219	334	16.219	8322	16.219	177
16.225	187123	16.225	221398	16.225	228285	16.231	331681	16.225	290078	16.225	2072	16.225	237	16.225	345	16.225	7964	16.225	0
16.231	190267	16.231	237895	16.231	248330	16.238	328211	16.231	289206	16.231	2101	16.231	200	16.231	383	16.231	8401	16.231	407
16.238	207445	16.238	271103	16.238	289104	16.244	332938	16.238	292291	16.238	2142	16.237	312	16.238	395	16.238	8669	16.238	231
16.244	230524	16.244	312092	16.244	332913	16.25	324390	16.244	285743	16.244	2656	16.244	715	16.244	696	16.244	8269	16.244	276
16.25	262763	16.25	354101	16.25	385127	16.256	329757	16.25	294528	16.25	2345	16.25	577	16.25	706	16.25	7841	16.25	151
16.256	295919	16.256	398922	16.256	424190	16.263	326115	16.256	283773	16.256	2279	16.256	533	16.256	959	16.256	7815	16.256	0
16.263	329520	16.263	441744	16.263	461914	16.269	323816	16.263	286997	16.263	2873	16.262	1029	16.263	813	16.263	7289	16.263	0
16.269	338294	16.269	452351	16.269	487692	16.275	330874	16.269	292609	16.269	2108	16.269	811	16.269	1149	16.269	6738	16.269	0
16.275	345414	16.275	461894	16.275	481778	16.281	323900	16.275	293837	16.275	2009	16.275	1131	16.275	1286	16.275	7625	16.275	201
16.281	340605	16.281	439537	16.281	456038	16.288	334672	16.281	293223	16.281	2695	16.281	780	16.281	1054	16.281	7811	16.281	0
16.288	319897	16.288	409893	16.288	430424	16.294	325779	16.288	288860	16.288	2371	16.287	766	16.288	634	16.288	7910	16.288	157
16.294	303480	16.294	380617	16.294	393033	16.3	331113	16.294	292704	16.294	2644	16.294	663	16.294	1027	16.294	7278	16.294	381
16.3	280314	16.3	359394	16.3	369014	16.306	328792	16.3	293232	16.3	1940	16.3	641	16.3	618	16.3	7699	16.3	0
16.306	263319	16.306	338796	16.306	343302	16.313	331534	16.306	285489	16.306	2125	16.306	363	16.306	610	16.306	8378	16.306	0
16.313	266869	16.313	338125	16.313	326933	16.319	326438	16.313	286567	16.313	2039	16.312	457	16.313	456	16.313	7696	16.313	0
16.319	279673	16.319	358981	16.319	346322	16.325	334435	16.319	294407	16.319	2059	16.319	391	16.319	454	16.319	7899	16.319	199
16.325	302106	16.325	395715	16.325	371168	16.331	329816	16.325	292461	16.325	1746	16.325	548	16.325	403	16.325	7047	16.325	246
16.331	354407	16.331	452837	16.331	417848	16.338	330884	16.331	288675	16.331	2520	16.331	515	16.331	694	16.331	7884	16.331	184
16.338	405567	16.338	514502	16.338	472210	16.344	326372	16.338	291343	16.338	1796	16.337	730	16.338	1010	16.338	7566	16.338	216
16.344	476490	16.344	591608	16.344	548068	16.35	332590	16.344	295796	16.344	2418	16.344	962	16.344	722	16.344	7264	16.344	188
16.35	570179	16.35	683856	16.35	646485	16.356	330121	16.35	287825	16.35	2350	16.35	1083	16.35	1027	16.35	7578	16.35	0
16.356	672910	16.356	789210	16.356	759045	16.363	327199	16.356	292444	16.356	2644	16.356	1423	16.356	1392	16.356	7005	16.356	0
16.363	817679	16.363	926473	16.363	903088	16.369	322671	16.363	297966	16.363	2810	16.363	1664	16.363	1743	16.363	6852	16.363	236
16.369	989712	16.369	1070731	16.369	1079101	16.375	333506	16.369	300734	16.369	3313	16.369	2469	16.369	2384	16.369	7220	16.369	0
16.375	1229299	16.375	1248609	16.375	1270889	16.381	327684	16.375	302231	16.375	3656	16.375	2443	16.375	2908	16.375	7649	16.375	154
16.381	1417564	16.381	1365211	16.381	1406083	16.388	338081	16.381	298543	16.381	4129	16.381	2433	16.381	2653	16.381	7444	16.381	0
16.388	1560989	16.388	1460399	16.388	1507133	16.394	335805	16.388	300121	16.388	4327	16.388	2420	16.388	3141	16.388	6999	16.388	155
16.394	1638371	16.394	1478494	16.394	1526815	16.4	332234	16.394	305081	16.394	4754	16.394	2606	16.394	2787	16.394	6719	16.394	259
16.4	1653487	16.4	1459216	16.4	1476752	16.406	337374	16.4	304552	16.4	4010	16.4	2289	16.4	2746	16.4	6238	16.4	0
16.406	1559289	16.406	1427513	16.406	1410585	16.413	329903	16.406	295642	16.406	4573	16.406	2610	16.406	2233	16.406	7389	16.406	167
16.413	1483849	16.413	1376735	16.413	1339841	16.419	329375	16.413	299418	16.413	3957	16.413	2075	16.413	1840	16.413	6737	16.413	318
16.419	1407396	16.419	1354057	16.419	1304604	16.425	326114	16.419	296326	16.419	3077	16.419	2174	16.419	1687	16.419	6520	16.419	285
16.425	1352825	16.425	1379155	16.425	1287578	16.431	331546	16.425	300430	16.425	3345	16.425	1453	16.425	1519	16.425	6855	16.425	0
16.431	1343970	16.431	1422616	16.431	1303863	16.438	330821	16.432	290852	16.431	2721	16.431	1268	16.431	1230	16.431	7088	16.432	0
16.438	1384557	16.438	1497129	16.438	1383437	16.444	331411	16.438	294283	16.438	2491	16.438	1198	16.438	1118	16.438	7342	16.438	0
16.444	1433273	16.444	1611615	16.444	1465316	16.45	329284	16.444	290303	16.444	1890	16.444	852	16.444	756	16.444	7048	16.444	158
16.45	1538786	16.45	1750343	16.45	1638447	16.456	331379	16.45	290958	16.45	2179	16.45	775	16.45	559	16.45	7682	16.45	0
16.456	1673182	16.456	1918637	16.456	1761605	16.463	328808	16.457	297819	16.456	1517	16.456	967	16.456	789	16.456	6914	16.457	183
16.463	1825467	16.463	2086338	16.463	1898294	16.469	333372	16.463	293143	16.463	1616	16.463	582	16.463	642	16.463	5705	16.463	0
16.469	1983797	16.469	2199359	16.469	2010248	16.475	338253	16.469	292111	16.469	1614	16.469	547	16.469	282	16.469	6694	16.469	0
16.475	2064966	16.475	2273305	16.475	2014865	16.481	335195	16.475	292796	16.475	1702	16.475	342	16.475	412	16.475	6032	16.475	287
16.482	2067822	16.482	2219386	16.482	1901264	16.488	336593	16.482	292672	16.482	1506	16.481	513	16.481	371	16.481	5989	16.482	192
16.488	1960899	16.488	2017939	16.488	1642091	16.494	340821	16.488	292797	16.488	1106	16.488	315	16.488	322	16.488	6945	16.488	0
16.494	1713426	16.494	1678951	16.494	1320521	16.5	341082	16.494	287692	16.494	1522	16.494	343	16.494	375	16.494	6760	16.494	224
16.5	1366695	16.5	1305731	16.5	1009583	16.506	353278	16.5	294279	16.5	1080	16.5	356	16.5	278	16.5	6123	16.5	252
16.507	1038262	16.507	973740	16.507	752262	16.513	363214	16.507	297706	16.507	1219	16.506	345	16.506	276	16.506	6698	16.507	229
16.513	775178	16.513	722645	16.513	582045	16.519	375896	16.513	288503	16.513	1105	16.513	271	16.513	402	16.513	6352	16.513	276
16.519	582846	16.519	571705	16.519	475637	16.525	410288	16.519	290318	16.519	953	16.519	265	16.519	345	16.519	7191	16.519	211
16.525	482783	16.525	483111	16.525	421222	16.532	432353	16.525	297303	16.525	1187	16.525	275	16.525	475	16.525	7048	16.525	187
16.532	431145	16.532	463465	16.532	401465	16.538	475591	16.532	288289	16.532	1050	16.531	0	16.532	328	16.532	6008	16.532	182
16.538	426001	16.538	469952	16.538	421513	16.544	497313	16.538	287224	16.538	946	16.538	496	16.538	452	16.538	6777	16.538	0
16.544	436348	16.544	512365	16.544	477090	16.55	513583	16.544	293275	16.544	1339	16.544	275	16.544	662	16.544	7534	16.544	184
16.55	480449	16.55	568393	16.55	556306	16.557	522319	16.55	295254	16.55	1023	16.55	623	16.55	716	16.55	7126	16.55	374
16.557	552245	16.557	644803	16.557	667978	16.563	514556	16.557	294215	16.557	1408	16.556	752	16.557	1335	16.557	7418	16.557	0
16.563	630849	16.563	713198	16.563	771002	16.569	482661	16.563	293600	16.563	1621	16.563	880	16.563	1148	16.563	7113	16.563	0
16.569	700611	16.569	776104	16.569	862723	16.575	444546	16.569	292269	16.569	1774	16.569	793	16.569	1311	16.569	6913	16.569	244
16.575	762677	16.575	807899	16.575	892330	16.582	416653	16.575	291478	16.575	1989	16.575	1325	16.575	1602	16.575	7040	16.575	0
16.582	766056	16.582	793522	16.582	908489	16.588	390873	16.582	292084	16.582	1669	16.581	821	16.582	1776	16.582	6639	16.582	319
16.588	757230	16.588	763962	16.588	879081	16.594	380234	16.588	295314	16.588	2076	16.588	1275	16.588	1533	16.588	5845	16.588	0
16.594	709528	16.594	711471	16.594	807767	16.6	356043	16.594	292273	16.594	1979	16.594	1178	16.594	1456	16.594	6547	16.594	231
16.6	647058	16.6	652377	16.6	722337	16.607	338779	16.6	296563	16.6	1554	16.6	1300	16.6	1336	16.6	6588	16.6	0
16.607	571832	16.607	585031	16.607	620092	16.613	341475	16.607	294765	16.607	1620	16.606	667	16.607	1093	16.607	5941	16.607	158
16.613	504211	16.613	512264	16.613	530035	16.619	337726	16.613	303638	16.613	1659	16.613	599	16.613	846	16.613	6414	16.613	179
16.619	436648	16.619	469296	16.619	448164	16.625	341400	16.619	293933	16.619	1397	16.619	509	16.619	518	16.619	6367	16.619	193
16.625	378012	16.625	422688	16.625	378757	16.632	343178	16.625	298197	16.625	1125	16.625	391	16.625	456	16.625	6608	16.625	0
16.632	338001	16.632	408715	16.632	339052	16.638	345337	16.632	301267	16.632	922	16.631	531	16.632	293	16.632	6996	16.632	0
16.638	316377	16.638	398818	16.638	312570	16.644	336078	16.638	303298	16.638	914	16.638	295	16.638	577	16.638	7020	16.638	0
16.644	312832	16.644	418412	16.644	303359	16.65	338928	16.644	289472	16.644	746	16.644	639	16.644	162	16.644	5771	16.644	0
16.65	318598	16.65	447657	16.65	319041	16.657	334063	16.65	294109	16.65	769	16.65	183	16.65	310	16.65	6355	16.65	481
16.657	354069	16.657	489333	16.657	337271	16.663	335523	16.657	291153	16.657	1324	16.657	269	16.657	295	16.657	6206	16.657	172
16.663	405792	16.663	561700	16.663	367438	16.669	334633	16.663	288796	16.663	820	16.663	389	16.663	312	16.663	6170	16.663	0
16.669	460834	16.669	631555	16.669	405103	16.675	332193	16.669	292104	16.669	544	16.669	0	16.669	389	16.669	6330	16.669	156
16.675	516909	16.675	688466	16.675	446429	16.682	334977	16.675	291158	16.675	864	16.675	239	16.675	214	16.675	6150	16.675	0
16.682	577451	16.682	752092	16.682	474688	16.688	330313	16.682	293686	16.682	630	16.682	238	16.682	311	16.682	6337	16.682	278
16.688	604079	16.688	791880	16.688	502013	16.694	334595	16.688	291155	16.688	1042	16.688	214	16.688	303	16.688	6238	16.688	0
16.694	616815	16.694	788573	16.694	522682	16.7	328771	16.694	283359	16.694	854	16.694	309	16.694	222	16.694	6052	16.694	0
16.7	594127	16.7	772389	16.7	497568	16.707	334465	16.7	285847	16.7	793	16.7	290	16.7	251	16.7	6098	16.7	189
16.707	572593	16.707	715796	16.707	482046	16.713	340387	16.707	291056	16.707	762	16.707	288	16.707	303	16.707	5495	16.707	277
16.713	524972	16.713	651418	16.713	455336	16.719	329972	16.713	290752	16.713	699	16.713	295	16.713	348	16.713	6019	16.713	0
16.719	466670	16.719	573994	16.719	417138	16.725	333666	16.719	293056	16.719	937	16.719	164	16.719	375	16.719	5943	16.719	0
16.725	416384	16.725	491370	16.725	391317	16.732	331957	16.726	298839	16.725	822	16.725	197	16.725	326	16.725	6246	16.726	0
16.732	364693	16.732	429427	16.732	354404	16.738	330419	16.732	296062	16.732	701	16.732	168	16.732	429	16.732	5603	16.732	0
16.738	329195	16.738	386436	16.738	320170	16.744	334266	16.738	290097	16.738	1236	16.738	171	16.738	695	16.738	6539	16.738	0
16.744	287516	16.744	350593	16.744	301588	16.75	365402	16.744	293806	16.744	1237	16.744	166	16.744	1303	16.744	7707	16.744	207
16.75	281265	16.75	316284	16.75	295328	16.757	402097	16.751	300892	16.75	2502	16.75	242	16.75	2020	16.75	11818	16.751	298
16.757	270648	16.757	296847	16.757	288889	16.763	456700	16.757	300837	16.757	3934	16.757	163	16.757	3510	16.757	18736	16.757	377
16.763	279948	16.763	279774	16.763	292861	16.769	545188	16.763	293223	16.763	6941	16.763	370	16.763	6862	16.763	28384	16.763	166
16.769	285680	16.769	270147	16.769	295987	16.775	677551	16.769	291118	16.769	11169	16.769	192	16.769	9052	16.769	50200	16.769	374
16.776	302895	16.776	272734	16.776	307467	16.782	818448	16.776	298169	16.776	14390	16.775	180	16.775	12424	16.775	75672	16.776	263
16.782	326342	16.782	273031	16.782	319484	16.788	944691	16.782	295043	16.782	19760	16.782	308	16.782	15501	16.782	105576	16.782	307
16.788	344167	16.788	268906	16.788	337037	16.794	1034038	16.788	298403	16.788	21768	16.788	226	16.788	19544	16.788	134784	16.788	400
16.794	350113	16.794	277122	16.794	337263	16.801	1040904	16.794	295591	16.794	24104	16.794	291	16.794	18568	16.794	150720	16.794	367
16.801	336283	16.801	281030	16.801	325138	16.807	963685	16.801	296817	16.801	22448	16.8	335	16.8	16215	16.801	152960	16.801	480
16.807	330361	16.807	270693	16.807	312417	16.813	859526	16.807	301747	16.807	21272	16.807	360	16.807	13811	16.807	142208	16.807	462
16.813	312591	16.813	270368	16.813	301039	16.819	699011	16.813	293534	16.813	16760	16.813	237	16.813	10613	16.813	120448	16.813	328
16.819	284039	16.819	265219	16.819	283273	16.826	574405	16.819	299948	16.819	13941	16.819	300	16.819	8317	16.819	84896	16.819	202
16.826	268662	16.826	265361	16.826	264937	16.832	476663	16.826	289109	16.826	9553	16.825	340	16.826	5997	16.826	60344	16.826	383
16.832	264244	16.832	264043	16.832	262534	16.838	409928	16.832	290864	16.832	7178	16.832	163	16.832	3752	16.832	40032	16.832	283
16.838	270514	16.838	265744	16.838	262022	16.844	379101	16.838	296291	16.838	6210	16.838	154	16.838	3157	16.838	23632	16.838	326
16.844	289319	16.844	277804	16.844	264352	16.851	355644	16.844	296798	16.844	3642	16.844	219	16.844	1992	16.844	17480	16.844	0
16.851	315188	16.851	301114	16.851	276728	16.857	349622	16.851	301985	16.851	3387	16.85	378	16.851	1560	16.851	15379	16.851	183
16.857	348285	16.857	311280	16.857	290455	16.863	340930	16.857	316936	16.857	2126	16.857	576	16.857	825	16.857	10644	16.857	207
16.863	387119	16.863	332798	16.863	304137	16.869	341993	16.863	317262	16.863	2119	16.863	406	16.863	795	16.863	9485	16.863	271
16.869	410569	16.869	351450	16.869	325391	16.876	345383	16.869	323079	16.869	1931	16.869	411	16.869	529	16.869	8551	16.869	436
16.876	410623	16.876	355663	16.876	329698	16.882	338341	16.876	328605	16.876	1677	16.875	387	16.876	1355	16.876	8319	16.876	0
16.882	411835	16.882	362329	16.882	332034	16.888	333404	16.882	329641	16.882	2089	16.882	451	16.882	1004	16.882	7656	16.882	221
16.888	388342	16.888	354036	16.888	325660	16.894	332070	16.888	337610	16.888	1755	16.888	691	16.888	1123	16.888	7970	16.888	182
16.894	353712	16.894	347898	16.894	317990	16.901	331894	16.894	331755	16.894	1952	16.894	463	16.894	1025	16.894	7651	16.894	495
16.901	332463	16.901	327147	16.901	295569	16.907	327881	16.901	327385	16.901	1534	16.9	484	16.901	1210	16.901	7897	16.901	358
16.907	296874	16.907	307171	16.907	277336	16.913	333964	16.907	333211	16.907	1531	16.907	700	16.907	923	16.907	7532	16.907	373
16.913	260845	16.913	284082	16.913	264915	16.919	329249	16.913	330674	16.913	1408	16.913	367	16.913	589	16.913	6904	16.913	0
16.919	236574	16.919	261564	16.919	248363	16.926	331430	16.919	322497	16.919	1028	16.919	258	16.919	622	16.919	7895	16.919	393
16.926	216938	16.926	250496	16.926	230449	16.932	326394	16.926	318599	16.926	1255	16.926	244	16.926	624	16.926	7522	16.926	309
16.932	192822	16.932	234133	16.932	220334	16.938	328259	16.932	318410	16.932	1076	16.932	0	16.932	504	16.932	6676	16.932	256
16.938	181842	16.938	229535	16.938	217632	16.944	336162	16.938	321187	16.938	986	16.938	164	16.938	549	16.938	6906	16.938	336
16.944	174329	16.944	222370	16.944	210181	16.951	329347	16.944	315626	16.944	1073	16.944	173	16.944	244	16.944	7625	16.944	196
16.951	168742	16.951	214827	16.951	205406	16.957	333367	16.951	312618	16.951	998	16.951	237	16.951	368	16.951	6832	16.951	169
16.957	165233	16.957	212944	16.957	202363	16.963	324005	16.957	314841	16.957	941	16.957	280	16.957	289	16.957	6648	16.957	431
16.963	170553	16.963	204509	16.963	205205	16.969	333353	16.963	308918	16.963	877	16.963	240	16.963	331	16.963	6971	16.963	247
16.969	166093	16.969	202348	16.969	200051	16.976	336667	16.969	311156	16.969	1028	16.969	198	16.969	255	16.969	6374	16.969	196
16.976	164388	16.976	209893	16.976	203029	16.982	332621	16.976	314124	16.976	661	16.976	0	16.976	362	16.976	6637	16.976	330
16.982	161219	16.982	197533	16.982	207036	16.988	328695	16.982	311206	16.982	937	16.982	0	16.982	268	16.982	6438	16.982	413
16.988	156972	16.988	197175	16.988	197307	16.994	323906	16.988	307608	16.988	1130	16.988	214	16.988	338	16.988	5844	16.988	235
16.994	162802	16.994	196401	16.994	202988	17.001	331330	16.994	309212	16.994	1121	16.994	201	16.994	310	16.994	6152	16.994	363
17.001	160487	17.001	195365	17.001	206736	17.007	327296	17.001	310902	17.001	1289	17.001	179	17.001	357	17.001	6346	17.001	209
17.007	162268	17.007	195649	17.007	199298	17.013	332887	17.007	308560	17.007	1091	17.007	200	17.007	383	17.007	6106	17.007	0
17.013	161621	17.013	196394	17.013	199544	17.019	328407	17.013	307491	17.013	1412	17.013	0	17.013	205	17.013	6049	17.013	284
17.019	159253	17.019	193771	17.019	198207	17.026	326333	17.02	308851	17.019	1028	17.019	193	17.019	321	17.019	5629	17.02	338
17.026	159025	17.026	195822	17.026	206958	17.032	335781	17.026	315474	17.026	1355	17.026	159	17.026	242	17.026	5949	17.026	171
17.032	166444	17.032	196037	17.032	205997	17.038	326351	17.032	312354	17.032	1265	17.032	186	17.032	356	17.032	6288	17.032	281
17.038	169719	17.038	194880	17.038	208077	17.044	325774	17.038	314894	17.038	1165	17.038	0	17.038	416	17.038	6298	17.038	277
17.044	164789	17.044	198716	17.044	208484	17.051	331406	17.045	308147	17.044	997	17.044	0	17.044	359	17.044	6621	17.045	274
17.051	174375	17.051	204095	17.051	214310	17.057	329140	17.051	310551	17.051	1220	17.051	151	17.051	255	17.051	5482	17.051	268
17.057	176993	17.057	207276	17.057	217603	17.063	325487	17.057	311118	17.057	895	17.057	210	17.057	496	17.057	5382	17.057	0
17.063	181250	17.063	213477	17.063	223689	17.069	331836	17.063	310464	17.063	917	17.063	305	17.063	428	17.063	6386	17.063	0
17.07	185549	17.07	214345	17.07	223291	17.076	332765	17.07	310228	17.07	975	17.069	325	17.069	295	17.069	5863	17.07	0
17.076	182105	17.076	221047	17.076	235741	17.082	325475	17.076	314314	17.076	1041	17.076	201	17.076	592	17.076	5237	17.076	231
17.082	185602	17.082	223154	17.082	227093	17.088	331995	17.082	314568	17.082	985	17.082	250	17.082	379	17.082	5574	17.082	496
17.088	182942	17.088	218666	17.088	233269	17.095	327715	17.088	304882	17.088	965	17.088	275	17.088	505	17.088	5274	17.088	231
17.095	177681	17.095	218284	17.095	227254	17.101	336882	17.095	303915	17.095	922	17.094	350	17.094	543	17.095	6816	17.095	249
17.101	178856	17.101	212710	17.101	227520	17.107	332698	17.101	307033	17.101	1063	17.101	323	17.101	412	17.101	5289	17.101	298
17.107	181631	17.107	219555	17.107	224262	17.113	336171	17.107	303251	17.107	782	17.107	227	17.107	550	17.107	5504	17.107	191
17.113	193187	17.113	231411	17.113	235531	17.12	341326	17.113	310194	17.113	839	17.113	260	17.113	697	17.113	5679	17.113	268
17.12	204625	17.12	239672	17.12	258328	17.126	341790	17.12	302049	17.12	824	17.119	278	17.119	572	17.12	6431	17.12	0
17.126	218889	17.126	270095	17.126	281361	17.132	334932	17.126	307114	17.126	984	17.126	336	17.126	399	17.126	5845	17.126	182
17.132	249529	17.132	298243	17.132	306135	17.138	334390	17.132	306527	17.132	1005	17.132	339	17.132	724	17.132	5251	17.132	189
17.138	276197	17.138	325335	17.138	340521	17.145	335317	17.138	307572	17.138	1214	17.138	557	17.138	655	17.138	6073	17.138	229
17.145	304108	17.145	340513	17.145	361885	17.151	333376	17.145	303175	17.145	1254	17.144	585	17.145	420	17.145	6119	17.145	0
17.151	309642	17.151	351194	17.151	370562	17.157	329560	17.151	301680	17.151	976	17.151	542	17.151	530	17.151	6167	17.151	195
17.157	312941	17.157	345340	17.157	368397	17.163	322977	17.157	295463	17.157	1188	17.157	747	17.157	960	17.157	5540	17.157	188
17.163	303082	17.163	326831	17.163	346396	17.17	326938	17.163	306746	17.163	1188	17.163	497	17.163	736	17.163	6190	17.163	153
17.17	285000	17.17	306960	17.17	336177	17.176	327111	17.17	306550	17.17	855	17.169	368	17.17	428	17.17	4923	17.17	491
17.176	264741	17.176	286344	17.176	309367	17.182	320515	17.176	294653	17.176	926	17.176	628	17.176	679	17.176	5046	17.176	227
17.182	237453	17.182	265247	17.182	278863	17.188	325860	17.182	298211	17.182	1331	17.182	372	17.182	291	17.182	5047	17.182	0
17.188	220171	17.188	238975	17.188	247741	17.195	325419	17.188	300509	17.188	789	17.188	195	17.188	337	17.188	5657	17.188	270
17.195	190988	17.195	225375	17.195	236065	17.201	322491	17.195	303428	17.195	722	17.194	167	17.195	406	17.195	5075	17.195	388
17.201	182246	17.201	223600	17.201	219745	17.207	323198	17.201	300408	17.201	656	17.201	346	17.201	236	17.201	5752	17.201	0
17.207	171903	17.207	212990	17.207	211080	17.213	324364	17.207	300118	17.207	794	17.207	379	17.207	412	17.207	5210	17.207	188
17.213	170820	17.213	214819	17.213	209707	17.22	323286	17.213	298586	17.213	483	17.213	207	17.213	315	17.213	5206	17.213	330
17.22	162667	17.22	213604	17.22	204484	17.226	323902	17.22	296482	17.22	595	17.22	235	17.22	463	17.22	4299	17.22	174
17.226	163413	17.226	206358	17.226	202565	17.232	332281	17.226	291656	17.226	567	17.226	359	17.226	234	17.226	4871	17.226	0
17.232	156723	17.232	210127	17.232	201772	17.238	331949	17.232	295501	17.232	577	17.232	468	17.232	299	17.232	5500	17.232	0
17.238	162111	17.238	203630	17.238	201063	17.245	323178	17.238	298937	17.238	524	17.238	411	17.238	375	17.238	5322	17.238	177
17.245	155971	17.245	207301	17.245	204332	17.251	320431	17.245	293295	17.245	513	17.245	335	17.245	270	17.245	4969	17.245	0
17.251	151982	17.251	194637	17.251	200983	17.257	327721	17.251	294906	17.251	597	17.251	0	17.251	213	17.251	4569	17.251	0
17.257	153391	17.257	187002	17.257	200221	17.263	329098	17.257	296162	17.257	413	17.257	0	17.257	270	17.257	4860	17.257	222
17.263	155840	17.263	187369	17.263	198724	17.27	330708	17.263	293137	17.263	700	17.263	0	17.263	298	17.263	5291	17.263	0
17.27	154387	17.27	195252	17.27	203038	17.276	322213	17.27	303375	17.27	482	17.27	276	17.27	237	17.27	4577	17.27	0
17.276	149752	17.276	193694	17.276	198194	17.282	320985	17.276	296739	17.276	646	17.276	267	17.276	337	17.276	5071	17.276	156
17.282	154269	17.282	191382	17.282	202039	17.288	325435	17.282	295447	17.282	479	17.282	193	17.282	445	17.282	4863	17.282	391
17.288	155158	17.288	189772	17.288	203210	17.295	335017	17.288	295975	17.288	665	17.288	0	17.288	294	17.288	4684	17.288	336
17.295	155162	17.295	188349	17.295	203196	17.301	325185	17.295	297643	17.295	377	17.295	0	17.295	286	17.295	4906	17.295	166
17.301	155243	17.301	186124	17.301	199879	17.307	322128	17.301	289791	17.301	514	17.301	158	17.301	324	17.301	4898	17.301	315
17.307	156798	17.307	188464	17.307	199773	17.313	324251	17.307	295591	17.307	597	17.307	251	17.307	263	17.307	5164	17.307	0
17.313	156616	17.313	191538	17.313	202416	17.32	325188	17.314	295242	17.313	377	17.313	336	17.313	299	17.313	4986	17.314	199
17.32	161092	17.32	189628	17.32	200014	17.326	325762	17.32	295329	17.32	588	17.32	280	17.32	282	17.32	4629	17.32	301
17.326	155368	17.326	196578	17.326	202257	17.332	325678	17.326	292545	17.326	588	17.326	269	17.326	334	17.326	4974	17.326	0
17.332	163151	17.332	195595	17.332	204331	17.338	331734	17.332	290164	17.332	592	17.332	205	17.332	201	17.332	4767	17.332	260
17.339	163876	17.339	192108	17.339	211340	17.345	334212	17.339	293983	17.339	647	17.338	239	17.338	296	17.338	4718	17.339	560
17.345	177960	17.345	197686	17.345	212351	17.351	338836	17.345	292679	17.345	671	17.345	0	17.345	403	17.345	5432	17.345	186
17.351	186145	17.351	203862	17.351	226486	17.357	331457	17.351	296516	17.351	606	17.351	180	17.351	436	17.351	5305	17.351	0
17.357	199255	17.357	214128	17.357	231778	17.363	335635	17.357	293487	17.357	646	17.357	194	17.357	508	17.357	5841	17.357	416
17.364	202829	17.364	221298	17.364	245246	17.37	332350	17.364	292844	17.364	760	17.363	161	17.363	388	17.363	5284	17.364	231
17.37	210355	17.37	225855	17.37	253741	17.376	338370	17.37	292479	17.37	714	17.37	271	17.37	726	17.37	4842	17.37	344
17.376	219116	17.376	235207	17.376	265185	17.382	328645	17.376	296374	17.376	838	17.376	370	17.376	381	17.376	4901	17.376	254
17.382	232760	17.382	247797	17.382	282083	17.389	333115	17.382	293829	17.382	847	17.382	273	17.382	908	17.382	4979	17.382	341
17.389	239177	17.389	257433	17.389	296730	17.395	331174	17.389	294474	17.389	1065	17.388	285	17.388	712	17.389	4665	17.389	191
17.395	237686	17.395	267242	17.395	304158	17.401	327534	17.395	296421	17.395	688	17.395	571	17.395	843	17.395	4396	17.395	0
17.401	250756	17.401	289366	17.401	316066	17.407	325558	17.401	296162	17.401	859	17.401	602	17.401	711	17.401	4740	17.401	175
17.407	269031	17.407	335643	17.407	340010	17.414	322922	17.407	297646	17.407	981	17.407	515	17.407	667	17.407	5022	17.407	200
17.414	302368	17.414	396523	17.414	383384	17.42	329884	17.414	302907	17.414	1065	17.413	692	17.413	654	17.414	4325	17.414	0
17.42	347602	17.42	467733	17.42	425658	17.426	335678	17.42	311946	17.42	883	17.42	789	17.42	536	17.42	3839	17.42	218
17.426	401211	17.426	544215	17.426	471296	17.432	331450	17.426	315477	17.426	831	17.426	831	17.426	580	17.426	4834	17.426	0
17.432	456698	17.432	605879	17.432	528620	17.439	336638	17.432	316563	17.432	1042	17.432	938	17.432	1413	17.432	4318	17.432	0
17.439	499194	17.439	661477	17.439	566079	17.445	339906	17.439	323083	17.439	691	17.438	1074	17.439	814	17.439	5104	17.439	172
17.445	520194	17.445	675429	17.445	578575	17.451	350287	17.445	326047	17.445	1146	17.445	1301	17.445	951	17.445	5121	17.445	238
17.451	524914	17.451	675635	17.451	573571	17.457	358120	17.451	334917	17.451	1238	17.451	1106	17.451	727	17.451	4516	17.451	246
17.457	495300	17.457	620176	17.457	536538	17.464	367210	17.457	334822	17.457	848	17.457	864	17.457	947	17.457	5103	17.457	0
17.464	458718	17.464	568698	17.464	495727	17.47	366331	17.464	340861	17.464	1206	17.463	749	17.464	760	17.464	5317	17.464	0
17.47	423410	17.47	514049	17.47	435521	17.476	362019	17.47	337940	17.47	806	17.47	535	17.47	581	17.47	4509	17.47	0
17.476	374984	17.476	450823	17.476	388850	17.482	366524	17.476	332845	17.476	698	17.476	507	17.476	374	17.476	4378	17.476	0
17.482	347449	17.482	404441	17.482	363474	17.489	356163	17.482	333045	17.482	771	17.482	494	17.482	617	17.482	4544	17.482	0
17.489	329120	17.489	365109	17.489	330892	17.495	357259	17.489	335399	17.489	572	17.488	515	17.489	351	17.489	4309	17.489	173
17.495	324320	17.495	340791	17.495	315286	17.501	348523	17.495	315697	17.495	1050	17.495	559	17.495	518	17.495	4484	17.495	0
17.501	317772	17.501	328022	17.501	297592	17.507	338298	17.501	314382	17.501	569	17.501	602	17.501	318	17.501	4981	17.501	358
17.507	314442	17.507	307777	17.507	286682	17.514	330024	17.507	301848	17.507	842	17.507	511	17.507	573	17.507	4422	17.507	0
17.514	302257	17.514	303778	17.514	274721	17.52	331075	17.514	300997	17.514	697	17.514	582	17.514	567	17.514	3898	17.514	198
17.52	295246	17.52	290533	17.52	274969	17.526	329424	17.52	294981	17.52	301	17.52	373	17.52	482	17.52	5805	17.52	177
17.526	282851	17.526	295106	17.526	270524	17.532	327312	17.526	290498	17.526	552	17.526	368	17.526	324	17.526	4538	17.526	276
17.532	289046	17.532	304969	17.532	276591	17.539	322929	17.532	292937	17.532	618	17.532	320	17.532	534	17.532	4273	17.532	183
17.539	311239	17.539	339365	17.539	309928	17.545	322586	17.539	288025	17.539	843	17.539	353	17.539	373	17.539	4342	17.539	188
17.545	355146	17.545	380205	17.545	355467	17.551	326550	17.545	288966	17.545	865	17.545	413	17.545	450	17.545	3774	17.545	0
17.551	399367	17.551	443342	17.551	416682	17.557	320690	17.551	286500	17.551	779	17.551	395	17.551	619	17.551	3886	17.551	184
17.557	477219	17.557	525567	17.557	482043	17.564	329003	17.557	290181	17.557	653	17.557	442	17.557	612	17.557	4808	17.557	273
17.564	543673	17.564	576324	17.564	536753	17.57	320232	17.564	286760	17.564	1036	17.564	735	17.564	786	17.564	4385	17.564	170
17.57	595704	17.57	600980	17.57	556603	17.576	317157	17.57	289507	17.57	1373	17.57	970	17.57	1300	17.57	4715	17.57	330
17.576	612517	17.576	600693	17.576	562411	17.582	324647	17.576	292417	17.576	1102	17.576	926	17.576	1066	17.576	4583	17.576	0
17.582	594133	17.582	575520	17.582	542792	17.589	319807	17.582	283316	17.582	860	17.582	638	17.582	681	17.582	4409	17.582	0
17.589	560111	17.589	534386	17.589	501983	17.595	319867	17.589	291031	17.589	1081	17.589	701	17.589	665	17.589	3815	17.589	160
17.595	505905	17.595	479814	17.595	456877	17.601	322901	17.595	287123	17.595	1190	17.595	765	17.595	1039	17.595	3884	17.595	0
17.601	448319	17.601	430563	17.601	415501	17.607	323669	17.601	277200	17.601	1126	17.601	743	17.601	485	17.601	4351	17.601	195
17.607	392330	17.607	383393	17.607	362763	17.614	327315	17.608	280616	17.607	641	17.607	444	17.607	672	17.607	4479	17.608	218
17.614	347699	17.614	346225	17.614	330186	17.62	318137	17.614	282349	17.614	754	17.614	537	17.614	372	17.614	3953	17.614	0
17.62	305662	17.62	319164	17.62	303462	17.626	322686	17.62	279571	17.62	722	17.62	317	17.62	398	17.62	4392	17.62	229
17.626	286462	17.626	305404	17.626	288562	17.632	317404	17.626	278435	17.626	545	17.626	418	17.626	518	17.626	4047	17.626	251
17.633	260649	17.633	286142	17.633	280626	17.639	313213	17.633	280592	17.633	880	17.632	476	17.632	177	17.632	4209	17.633	0
17.639	245799	17.639	272152	17.639	276841	17.645	320709	17.639	281249	17.639	491	17.639	483	17.639	599	17.639	4674	17.639	0
17.645	233647	17.645	261026	17.645	264594	17.651	311620	17.645	279230	17.645	650	17.645	397	17.645	257	17.645	3707	17.645	192
17.651	218213	17.651	251125	17.651	249303	17.657	310965	17.651	288379	17.651	722	17.651	334	17.651	422	17.651	4282	17.651	155
17.658	209742	17.658	240004	17.658	239889	17.664	319763	17.658	278352	17.658	709	17.657	198	17.657	598	17.657	4688	17.658	186
17.664	195272	17.664	233991	17.664	232564	17.67	315797	17.664	279526	17.664	741	17.664	296	17.664	314	17.664	4882	17.664	0
17.67	194381	17.67	221092	17.67	225853	17.676	319011	17.67	278420	17.67	863	17.67	285	17.67	353	17.67	4450	17.67	242
17.676	179467	17.676	213408	17.676	217898	17.683	321427	17.676	280030	17.676	554	17.676	292	17.676	353	17.676	4203	17.676	350
17.683	174365	17.683	207324	17.683	219518	17.689	318476	17.683	285435	17.683	432	17.682	161	17.682	381	17.683	4207	17.683	0
17.689	169436	17.689	200875	17.689	220478	17.695	313331	17.689	280831	17.689	550	17.689	329	17.689	343	17.689	4501	17.689	178
17.695	172125	17.695	202934	17.695	205609	17.701	321843	17.695	274402	17.695	610	17.695	204	17.695	366	17.695	4945	17.695	0
17.701	166020	17.701	199292	17.701	216171	17.708	326646	17.701	274078	17.701	577	17.701	287	17.701	392	17.701	3643	17.701	0
17.708	172037	17.708	204027	17.708	222266	17.714	322184	17.708	278494	17.708	369	17.707	586	17.708	327	17.708	3779	17.708	0
17.714	177027	17.714	209693	17.714	227099	17.72	319283	17.714	279157	17.714	529	17.714	381	17.714	302	17.714	4584	17.714	172
17.72	197568	17.72	206880	17.72	240717	17.726	321718	17.72	279687	17.72	484	17.72	271	17.72	266	17.72	3700	17.72	194
17.726	215174	17.726	217764	17.726	256830	17.733	331477	17.726	282648	17.726	633	17.726	243	17.726	491	17.726	4602	17.726	0
17.733	239697	17.733	225683	17.733	275660	17.739	341828	17.733	272440	17.733	492	17.732	254	17.733	399	17.733	4242	17.733	0
17.739	272964	17.739	238400	17.739	296832	17.745	349569	17.739	284130	17.739	798	17.739	269	17.739	605	17.739	4434	17.739	182
17.745	287116	17.745	241522	17.745	309437	17.751	357182	17.745	280137	17.745	876	17.745	467	17.745	579	17.745	4972	17.745	0
17.751	297093	17.751	248667	17.751	308174	17.758	370202	17.751	283607	17.751	641	17.751	303	17.751	375	17.751	4152	17.751	0
17.758	288500	17.758	243358	17.758	302552	17.764	375766	17.758	278645	17.758	903	17.757	368	17.758	447	17.758	3876	17.758	270
17.764	267586	17.764	228341	17.764	284218	17.77	374480	17.764	269846	17.764	716	17.764	191	17.764	607	17.764	4166	17.764	275
17.77	245667	17.77	218909	17.77	261913	17.776	360484	17.77	282358	17.77	728	17.77	289	17.77	580	17.77	4740	17.77	259
17.776	218379	17.776	208280	17.776	242821	17.783	344136	17.776	282080	17.776	510	17.776	434	17.776	458	17.776	4173	17.776	0
17.783	196717	17.783	199880	17.783	223276	17.789	338774	17.783	279232	17.783	668	17.782	273	17.783	280	17.783	4586	17.783	160
17.789	191686	17.789	194158	17.789	213386	17.795	330094	17.789	277645	17.789	647	17.789	358	17.789	636	17.789	3807	17.789	0
17.795	177076	17.795	193679	17.795	196861	17.801	325790	17.795	280149	17.795	402	17.795	224	17.795	397	17.795	4294	17.795	0
17.801	169834	17.801	192551	17.801	198768	17.808	318005	17.801	281570	17.801	571	17.801	259	17.801	404	17.801	3825	17.801	187
17.808	166445	17.808	191961	17.808	194458	17.814	318000	17.808	277610	17.808	433	17.808	0	17.808	263	17.808	4449	17.808	0
17.814	159674	17.814	195062	17.814	195710	17.82	311670	17.814	274518	17.814	639	17.814	332	17.814	335	17.814	4199	17.814	194
17.82	163563	17.82	190278	17.82	196239	17.826	307005	17.82	275965	17.82	475	17.82	216	17.82	391	17.82	4090	17.82	151
17.826	160278	17.826	201041	17.826	201459	17.833	314634	17.826	280104	17.826	470	17.826	156	17.826	0	17.826	3707	17.826	0
17.833	164308	17.833	205019	17.833	206550	17.839	315997	17.833	276165	17.833	395	17.833	284	17.833	515	17.833	3678	17.833	0
17.839	174935	17.839	208765	17.839	212917	17.845	317742	17.839	274066	17.839	596	17.839	321	17.839	360	17.839	4166	17.839	0
17.845	187399	17.845	221851	17.845	226140	17.851	312624	17.845	279679	17.845	894	17.845	270	17.845	341	17.845	3188	17.845	0
17.851	208233	17.851	227865	17.851	240342	17.858	306962	17.851	269248	17.851	509	17.851	465	17.851	394	17.851	3889	17.851	0
17.858	240238	17.858	232441	17.858	249788	17.864	310256	17.858	281573	17.858	712	17.858	421	17.858	491	17.858	3289	17.858	223
17.864	272583	17.864	239778	17.864	253515	17.87	309146	17.864	272770	17.864	1135	17.864	402	17.864	973	17.864	3565	17.864	172
17.87	310483	17.87	231386	17.87	257237	17.876	314345	17.87	270315	17.87	1189	17.87	787	17.87	782	17.87	3477	17.87	0
17.876	343756	17.876	237692	17.876	253572	17.883	309520	17.876	277479	17.876	1550	17.876	414	17.876	587	17.876	4134	17.876	0
17.883	347182	17.883	230504	17.883	246332	17.889	307405	17.883	278324	17.883	1173	17.883	498	17.883	405	17.883	3881	17.883	0
17.889	355645	17.889	219970	17.889	232237	17.895	309079	17.889	269375	17.889	1237	17.889	517	17.889	613	17.889	3590	17.889	0
17.895	343258	17.895	210716	17.895	221524	17.901	314681	17.895	277076	17.895	1163	17.895	709	17.895	363	17.895	4575	17.895	0
17.901	316066	17.901	204565	17.901	214841	17.908	307305	17.902	278720	17.901	1262	17.901	477	17.901	541	17.901	3474	17.902	0
17.908	287398	17.908	195488	17.908	203955	17.914	305526	17.908	281219	17.908	987	17.908	368	17.908	277	17.908	3642	17.908	0
17.914	247136	17.914	205920	17.914	204818	17.92	311932	17.914	277795	17.914	762	17.914	265	17.914	425	17.914	3500	17.914	0
17.92	220521	17.92	201785	17.92	195092	17.926	303419	17.92	276911	17.92	1060	17.92	417	17.92	284	17.92	3826	17.92	0
17.927	193061	17.927	196052	17.927	200669	17.933	312145	17.927	280053	17.927	599	17.926	328	17.926	333	17.926	3727	17.927	0
17.933	175041	17.933	190910	17.933	196942	17.939	309158	17.933	278888	17.933	658	17.933	514	17.933	536	17.933	3493	17.933	234
17.939	168035	17.939	192274	17.939	196176	17.945	305804	17.939	280499	17.939	355	17.939	264	17.939	599	17.939	3691	17.939	0
17.945	158670	17.945	186798	17.945	196884	17.951	304606	17.945	282617	17.945	688	17.945	326	17.945	0	17.945	3719	17.945	0
17.952	158246	17.952	188361	17.952	200719	17.958	315290	17.952	279040	17.952	668	17.951	214	17.951	327	17.951	3697	17.952	0
17.958	156806	17.958	187368	17.958	198689	17.964	313973	17.958	280979	17.958	539	17.958	210	17.958	349	17.958	3399	17.958	175
17.964	154697	17.964	189823	17.964	200377	17.97	309833	17.964	282699	17.964	456	17.964	293	17.964	234	17.964	4253	17.964	0
17.97	163274	17.97	188211	17.97	207532	17.977	311274	17.97	274951	17.97	594	17.97	0	17.97	194	17.97	3825	17.97	333
17.977	169769	17.977	197717	17.977	217447	17.983	315188	17.977	280004	17.977	666	17.976	192	17.976	179	17.977	3897	17.977	0
17.983	168520	17.983	213828	17.983	237859	17.989	306990	17.983	279679	17.983	352	17.983	293	17.983	595	17.983	3862	17.983	244
17.989	190445	17.989	230765	17.989	272705	17.995	313147	17.989	279885	17.989	446	17.989	395	17.989	357	17.989	3996	17.989	0
17.995	227168	17.995	284597	17.995	346928	18.002	312673	17.995	280811	17.995	389	17.995	462	17.995	289	17.995	2925	17.995	191
18.002	296708	18.002	364859	18.002	464935	18.008	314852	18.002	283183	18.002	377	18.001	352	18.002	617	18.002	3827	18.002	183
18.008	410137	18.008	492473	18.008	657027	18.014	314030	18.008	289655	18.008	642	18.008	246	18.008	447	18.008	3174	18.008	223
18.014	567607	18.014	672393	18.014	937015	18.02	317393	18.014	300805	18.014	693	18.014	476	18.014	821	18.014	3749	18.014	177
18.02	769791	18.02	873739	18.02	1280222	18.027	320320	18.02	294278	18.02	865	18.02	802	18.02	976	18.02	3578	18.02	0
18.027	983860	18.027	1092688	18.027	1604579	18.033	321596	18.027	313681	18.027	779	18.026	650	18.027	1205	18.027	4023	18.027	157
18.033	1180910	18.033	1258400	18.033	1866096	18.039	324052	18.033	329234	18.033	1021	18.033	946	18.033	1133	18.033	3653	18.033	172
18.039	1303352	18.039	1334028	18.039	2014576	18.045	319843	18.039	332441	18.039	1129	18.039	824	18.039	1067	18.039	3784	18.039	204
18.045	1340271	18.045	1328427	18.045	1984381	18.052	323681	18.045	334074	18.045	1054	18.045	778	18.045	1081	18.045	3131	18.045	0
18.052	1244879	18.052	1238839	18.052	1803032	18.058	311488	18.052	326346	18.052	908	18.051	645	18.052	1167	18.052	3183	18.052	0
18.058	1081509	18.058	1081497	18.058	1534287	18.064	320017	18.058	316050	18.058	1028	18.058	717	18.058	959	18.058	3579	18.058	0
18.064	892162	18.064	893430	18.064	1207815	18.07	318307	18.064	298569	18.064	558	18.064	416	18.064	987	18.064	3825	18.064	0
18.07	701811	18.07	717047	18.07	907242	18.077	313484	18.07	292259	18.07	860	18.07	401	18.07	736	18.07	3024	18.07	0
18.077	524231	18.077	577940	18.077	639212	18.083	315191	18.077	280951	18.077	586	18.076	577	18.077	459	18.077	3280	18.077	0
18.083	387387	18.083	469371	18.083	442430	18.089	307969	18.083	278060	18.083	505	18.083	418	18.083	378	18.083	3558	18.083	167
18.089	290998	18.089	382844	18.089	323005	18.095	299450	18.089	276776	18.089	305	18.089	232	18.089	218	18.089	3160	18.089	168
18.095	218918	18.095	332193	18.095	256099	18.102	304444	18.095	271524	18.095	674	18.095	379	18.095	206	18.095	2843	18.095	0
18.102	179880	18.102	293074	18.102	212676	18.108	313092	18.102	270588	18.102	552	18.102	369	18.102	227	18.102	2725	18.102	0
18.108	161521	18.108	263571	18.108	199386	18.114	307711	18.108	278976	18.108	418	18.108	293	18.108	276	18.108	3674	18.108	0
18.114	148589	18.114	239339	18.114	191194	18.12	316586	18.114	272796	18.114	271	18.114	285	18.114	237	18.114	3416	18.114	0
18.12	151267	18.12	227404	18.12	200480	18.127	316194	18.12	267047	18.12	432	18.12	181	18.12	275	18.12	3522	18.12	0
18.127	151596	18.127	210661	18.127	205263	18.133	309560	18.127	270843	18.127	356	18.127	0	18.127	592	18.127	3453	18.127	0
18.133	155861	18.133	201478	18.133	214256	18.139	310291	18.133	273883	18.133	482	18.133	326	18.133	269	18.133	2951	18.133	175
18.139	159880	18.139	201693	18.139	219156	18.145	318593	18.139	270953	18.139	667	18.139	377	18.139	257	18.139	3421	18.139	195
18.145	162009	18.145	199492	18.145	215403	18.152	319421	18.145	274795	18.145	317	18.145	173	18.145	359	18.145	3462	18.145	207
18.152	160026	18.152	198377	18.152	217682	18.158	311110	18.152	275243	18.152	608	18.152	230	18.152	0	18.152	3474	18.152	180
18.158	159144	18.158	195251	18.158	209628	18.164	311584	18.158	273595	18.158	337	18.158	172	18.158	413	18.158	3437	18.158	0
18.164	153516	18.164	188800	18.164	204346	18.17	315882	18.164	272398	18.164	390	18.164	291	18.164	0	18.164	3083	18.164	156
18.17	147989	18.17	182874	18.17	194924	18.177	313283	18.17	274505	18.17	358	18.17	0	18.17	521	18.17	3787	18.17	175
18.177	143176	18.177	183048	18.177	186264	18.183	311670	18.177	270143	18.177	406	18.177	223	18.177	403	18.177	3178	18.177	0
18.183	140537	18.183	177789	18.183	184319	18.189	308980	18.183	268716	18.183	419	18.183	258	18.183	293	18.183	2846	18.183	0
18.189	138621	18.189	182253	18.189	184002	18.195	304586	18.189	264072	18.189	533	18.189	360	18.189	285	18.189	3535	18.189	0
18.195	134337	18.195	183067	18.195	187954	18.202	299406	18.195	272363	18.195	298	18.195	428	18.195	207	18.195	3235	18.195	0
18.202	139937	18.202	179118	18.202	189955	18.208	306119	18.202	273287	18.202	434	18.202	0	18.202	188	18.202	3140	18.202	0
18.208	136508	18.208	186678	18.208	190982	18.214	310016	18.208	265347	18.208	398	18.208	253	18.208	267	18.208	3212	18.208	0
18.214	135390	18.214	181252	18.214	196882	18.22	302759	18.214	268008	18.214	471	18.214	163	18.214	442	18.214	4046	18.214	204
18.221	140341	18.221	183003	18.221	202582	18.227	309596	18.221	274053	18.221	524	18.22	182	18.22	450	18.22	3276	18.221	0
18.227	142628	18.227	181636	18.227	205667	18.233	303384	18.227	275467	18.227	378	18.227	333	18.227	598	18.227	3865	18.227	232
18.233	146380	18.233	174341	18.233	201172	18.239	307002	18.233	268699	18.233	546	18.233	281	18.233	150	18.233	3270	18.233	178
18.239	150670	18.239	176111	18.239	204564	18.245	306012	18.239	266696	18.239	335	18.239	471	18.239	377	18.239	3507	18.239	0
18.246	150216	18.246	170261	18.246	199294	18.252	303323	18.246	269142	18.246	536	18.245	297	18.245	371	18.245	3361	18.246	206
18.252	146892	18.252	172085	18.252	187644	18.258	309159	18.252	274483	18.252	813	18.252	290	18.252	386	18.252	3709	18.252	194
18.258	147470	18.258	174949	18.258	183150	18.264	304388	18.258	267710	18.258	523	18.258	514	18.258	557	18.258	3295	18.258	0
18.264	143176	18.264	186769	18.264	183125	18.271	304733	18.264	270394	18.264	1093	18.264	1136	18.264	1099	18.264	3221	18.264	0
18.271	142700	18.271	196598	18.271	188039	18.277	303336	18.271	266887	18.271	1846	18.27	2715	18.27	2312	18.271	3122	18.271	0
18.277	151373	18.277	220515	18.277	205395	18.283	301928	18.277	273685	18.277	3253	18.277	4877	18.277	5166	18.277	2968	18.277	175
18.283	162811	18.283	240537	18.283	221270	18.289	298654	18.283	268630	18.283	5456	18.283	8546	18.283	7697	18.283	3203	18.283	0
18.289	186646	18.289	276382	18.289	252451	18.296	297820	18.289	270550	18.289	9865	18.289	13331	18.289	12274	18.289	3134	18.289	0
18.296	219822	18.296	306170	18.296	290687	18.302	300748	18.296	272224	18.296	16029	18.295	19208	18.296	17736	18.296	3106	18.296	156
18.302	259994	18.302	337816	18.302	315838	18.308	298015	18.302	265022	18.302	23800	18.302	25256	18.302	23968	18.302	3145	18.302	202
18.308	298730	18.308	352654	18.308	347974	18.314	314961	18.308	270603	18.308	29272	18.308	29120	18.308	30128	18.308	2961	18.308	237
18.314	307115	18.314	354492	18.314	357184	18.321	305188	18.314	266394	18.314	29320	18.314	30192	18.314	30640	18.314	3147	18.314	0
18.321	305211	18.321	345748	18.321	339553	18.327	301540	18.321	272802	18.321	30880	18.32	29776	18.321	27936	18.321	2916	18.321	0
18.327	286538	18.327	313810	18.327	309327	18.333	306856	18.327	264425	18.327	29288	18.327	23664	18.327	23544	18.327	3312	18.327	159
18.333	264127	18.333	287936	18.333	274048	18.339	303934	18.333	262495	18.333	23552	18.333	19664	18.333	16912	18.333	3139	18.333	160
18.339	233938	18.339	266016	18.339	234746	18.346	301604	18.339	267210	18.339	17808	18.339	15840	18.339	11844	18.339	3531	18.339	228
18.346	203928	18.346	253839	18.346	215069	18.352	302441	18.346	265974	18.346	13606	18.345	14947	18.346	5874	18.346	3378	18.346	292
18.352	174785	18.352	252959	18.352	199812	18.358	302026	18.352	277243	18.352	8205	18.352	12851	18.352	3061	18.352	3235	18.352	210
18.358	159013	18.358	256706	18.358	191509	18.364	298224	18.358	266218	18.358	5745	18.358	13026	18.358	1607	18.358	3546	18.358	153
18.364	154245	18.364	261439	18.364	191392	18.371	298675	18.364	265068	18.364	3526	18.364	14736	18.364	1226	18.364	2889	18.364	0
18.371	137586	18.371	255574	18.371	186380	18.377	301927	18.371	265283	18.371	1781	18.37	12980	18.371	417	18.371	3394	18.371	0
18.377	134054	18.377	239859	18.377	184936	18.383	298825	18.377	268446	18.377	1495	18.377	12089	18.377	462	18.377	3799	18.377	0
18.383	133938	18.383	224309	18.383	192420	18.389	305655	18.383	273525	18.383	897	18.383	8979	18.383	317	18.383	3047	18.383	0
18.389	130456	18.389	204046	18.389	187641	18.396	303233	18.389	272750	18.389	690	18.389	6059	18.389	677	18.389	3290	18.389	0
18.396	130961	18.396	195287	18.396	188159	18.402	293826	18.396	272992	18.396	808	18.396	3289	18.396	429	18.396	2687	18.396	277
18.402	130407	18.402	183373	18.402	188752	18.408	293481	18.402	266174	18.402	440	18.402	2570	18.402	396	18.402	3060	18.402	236
18.408	132144	18.408	182971	18.408	182735	18.414	307429	18.408	260860	18.408	758	18.408	1572	18.408	235	18.408	2455	18.408	261
18.414	128714	18.414	174474	18.414	181824	18.421	306255	18.414	269145	18.414	440	18.414	623	18.414	433	18.414	3739	18.414	0
18.421	124575	18.421	173179	18.421	184000	18.427	300926	18.421	263672	18.421	612	18.421	547	18.421	249	18.421	3153	18.421	192
18.427	134167	18.427	167888	18.427	177619	18.433	304078	18.427	265113	18.427	444	18.427	241	18.427	487	18.427	2883	18.427	0
18.433	127020	18.433	172983	18.433	179201	18.439	299114	18.433	265795	18.433	643	18.433	452	18.433	269	18.433	3441	18.433	156
18.439	127041	18.439	174436	18.439	175668	18.446	298229	18.439	263782	18.439	681	18.439	267	18.439	216	18.439	3089	18.439	0
18.446	126856	18.446	171983	18.446	178195	18.452	299500	18.446	261399	18.446	380	18.446	375	18.446	536	18.446	2950	18.446	0
18.452	121827	18.452	172747	18.452	177511	18.458	302734	18.452	264355	18.452	482	18.452	435	18.452	454	18.452	3474	18.452	0
18.458	122102	18.458	171238	18.458	173388	18.464	299786	18.458	270294	18.458	335	18.458	293	18.458	197	18.458	2961	18.458	0
18.464	120944	18.464	174991	18.464	177289	18.471	298017	18.464	265442	18.464	274	18.464	251	18.464	221	18.464	3139	18.464	150
18.471	120700	18.471	167767	18.471	169257	18.477	299899	18.471	260179	18.471	532	18.471	453	18.471	227	18.471	2403	18.471	0
18.477	123171	18.477	172014	18.477	179299	18.483	298490	18.477	267505	18.477	273	18.477	168	18.477	203	18.477	2950	18.477	0
18.483	122653	18.483	179145	18.483	180596	18.489	297411	18.483	269598	18.483	534	18.483	198	18.483	369	18.483	3102	18.483	178
18.489	131401	18.489	173029	18.489	181463	18.496	293567	18.49	264400	18.489	519	18.489	0	18.489	279	18.489	3736	18.49	0
18.496	124548	18.496	183711	18.496	192383	18.502	299994	18.496	265137	18.496	457	18.496	317	18.496	201	18.496	3557	18.496	0
18.502	139278	18.502	191944	18.502	204030	18.508	298873	18.502	266020	18.502	408	18.502	495	18.502	422	18.502	3239	18.502	151
18.508	155542	18.508	204934	18.508	236256	18.514	301253	18.508	269002	18.508	386	18.508	459	18.508	454	18.508	3583	18.508	190
18.515	176345	18.515	218243	18.515	260909	18.521	299463	18.515	266279	18.515	613	18.514	482	18.514	554	18.514	3090	18.515	205
18.521	204111	18.521	233443	18.521	293795	18.527	298098	18.521	267085	18.521	516	18.521	453	18.521	594	18.521	3026	18.521	0
18.527	228578	18.527	256709	18.527	321811	18.533	302196	18.527	264279	18.527	847	18.527	537	18.527	674	18.527	2507	18.527	178
18.533	243266	18.533	269335	18.533	348807	18.539	304559	18.533	267064	18.533	924	18.533	622	18.533	774	18.533	3348	18.533	0
18.54	250725	18.54	284056	18.54	356570	18.546	292612	18.54	269278	18.54	777	18.539	636	18.539	664	18.539	2617	18.54	190
18.546	254586	18.546	277780	18.546	350708	18.552	301943	18.546	266132	18.546	926	18.546	440	18.546	792	18.546	3412	18.546	150
18.552	241322	18.552	281729	18.552	340422	18.558	302006	18.552	265970	18.552	852	18.552	496	18.552	680	18.552	2880	18.552	281
18.558	213396	18.558	275500	18.558	311457	18.565	298791	18.558	267623	18.558	604	18.558	406	18.558	534	18.558	3366	18.558	0
18.565	204393	18.565	264685	18.565	284003	18.571	294251	18.565	267719	18.565	582	18.564	310	18.564	627	18.565	2270	18.565	241
18.571	191570	18.571	261749	18.571	263313	18.577	294671	18.571	274624	18.571	589	18.571	538	18.571	458	18.571	2717	18.571	183
18.577	178164	18.577	254415	18.577	247959	18.583	299473	18.577	258218	18.577	340	18.577	551	18.577	414	18.577	3428	18.577	429
18.583	170964	18.583	252091	18.583	234472	18.59	295232	18.583	264615	18.583	483	18.583	476	18.583	358	18.583	3183	18.583	0
18.59	170557	18.59	254990	18.59	234827	18.596	300933	18.59	259609	18.59	551	18.589	480	18.59	510	18.59	3608	18.59	0
18.596	180752	18.596	256595	18.596	232139	18.602	298074	18.596	261761	18.596	568	18.596	448	18.596	552	18.596	2656	18.596	0
18.602	176821	18.602	251571	18.602	235901	18.608	299919	18.602	266312	18.602	775	18.602	718	18.602	406	18.602	3220	18.602	187
18.608	193992	18.608	257691	18.608	253202	18.615	299863	18.608	270111	18.608	836	18.608	576	18.608	583	18.608	3186	18.608	0
18.615	197775	18.615	256297	18.615	256334	18.621	296532	18.615	266602	18.615	815	18.614	668	18.615	868	18.615	3340	18.615	0
18.621	209259	18.621	246563	18.621	263793	18.627	291162	18.621	263574	18.621	989	18.621	485	18.621	546	18.621	3030	18.621	0
18.627	213836	18.627	246587	18.627	262373	18.633	296715	18.627	267816	18.627	909	18.627	509	18.627	577	18.627	3227	18.627	0
18.633	222130	18.633	250521	18.633	269513	18.64	299157	18.633	269453	18.633	825	18.633	569	18.633	564	18.633	3202	18.633	0
18.64	238515	18.64	246959	18.64	277840	18.646	295157	18.64	259919	18.64	624	18.639	605	18.64	446	18.64	3749	18.64	0
18.646	261092	18.646	261428	18.646	295816	18.652	302502	18.646	258010	18.646	953	18.646	684	18.646	668	18.646	2874	18.646	273
18.652	276517	18.652	265053	18.652	306373	18.658	299989	18.652	261677	18.652	834	18.652	470	18.652	814	18.652	3315	18.652	229
18.658	295431	18.658	271055	18.658	302235	18.665	293086	18.658	264281	18.658	920	18.658	433	18.658	891	18.658	2574	18.658	0
18.665	306667	18.665	266249	18.665	299879	18.671	296782	18.665	264969	18.665	888	18.664	584	18.665	591	18.665	3072	18.665	0
18.671	305557	18.671	253539	18.671	286131	18.677	299195	18.671	268075	18.671	1322	18.671	915	18.671	566	18.671	2820	18.671	0
18.677	297280	18.677	241969	18.677	266446	18.683	295216	18.677	266692	18.677	919	18.677	574	18.677	633	18.677	3171	18.677	0
18.683	279536	18.683	236237	18.683	251575	18.69	291332	18.683	264052	18.683	1305	18.683	488	18.683	381	18.683	3952	18.683	185
18.69	259825	18.69	236934	18.69	237350	18.696	297426	18.69	266498	18.69	1331	18.69	526	18.69	438	18.69	2985	18.69	0
18.696	243014	18.696	239392	18.696	225602	18.702	293229	18.696	264748	18.696	861	18.696	475	18.696	562	18.696	2786	18.696	178
18.702	207101	18.702	240424	18.702	214237	18.708	295517	18.702	259187	18.702	907	18.702	467	18.702	488	18.702	2687	18.702	0
18.708	185423	18.708	233618	18.708	206472	18.715	306567	18.708	263771	18.708	706	18.708	322	18.708	532	18.708	2193	18.708	0
18.715	171476	18.715	230271	18.715	203222	18.721	313683	18.715	263277	18.715	697	18.715	809	18.715	198	18.715	3035	18.715	0
18.721	157739	18.721	226206	18.721	193896	18.727	304288	18.721	257340	18.721	406	18.721	403	18.721	351	18.721	2806	18.721	200
18.727	147915	18.727	214287	18.727	201740	18.733	306178	18.727	270026	18.727	603	18.727	539	18.727	285	18.727	2738	18.727	0
18.733	140384	18.733	208409	18.733	208430	18.74	304714	18.733	264361	18.733	564	18.733	210	18.733	261	18.733	2553	18.733	172
18.74	138247	18.74	198809	18.74	211851	18.746	303476	18.74	265710	18.74	471	18.74	497	18.74	280	18.74	2891	18.74	0
18.746	140574	18.746	197536	18.746	214479	18.752	307603	18.746	268894	18.746	436	18.746	253	18.746	209	18.746	3055	18.746	154
18.752	150432	18.752	199516	18.752	225782	18.758	298479	18.752	265526	18.752	812	18.752	305	18.752	385	18.752	3454	18.752	0
18.758	157914	18.758	201872	18.758	224475	18.765	300284	18.758	264573	18.758	363	18.758	305	18.758	276	18.758	2862	18.758	0
18.765	161731	18.765	209139	18.765	230430	18.771	294457	18.765	259848	18.765	454	18.765	285	18.765	271	18.765	2672	18.765	0
18.771	165628	18.771	225947	18.771	242436	18.777	295291	18.771	257897	18.771	507	18.771	532	18.771	309	18.771	3324	18.771	198
18.777	156009	18.777	246365	18.777	254483	18.783	295457	18.777	258529	18.777	551	18.777	380	18.777	305	18.777	2765	18.777	0
18.783	151124	18.783	266878	18.783	270058	18.79	299573	18.784	265994	18.783	360	18.783	323	18.783	413	18.783	2192	18.784	0
18.79	137779	18.79	280218	18.79	283958	18.796	286773	18.79	263188	18.79	357	18.79	306	18.79	274	18.79	3152	18.79	0
18.796	133295	18.796	282419	18.796	284540	18.802	296300	18.796	266303	18.796	284	18.796	360	18.796	489	18.796	2616	18.796	0
18.802	134823	18.802	289203	18.802	278717	18.808	293785	18.802	259139	18.802	225	18.802	444	18.802	227	18.802	2558	18.802	0
18.809	128620	18.809	271872	18.809	259992	18.815	289419	18.809	262429	18.809	270	18.808	377	18.808	332	18.808	2005	18.809	0
18.815	126295	18.815	257304	18.815	234128	18.821	304361	18.815	261302	18.815	246	18.815	220	18.815	462	18.815	3222	18.815	173
18.821	123605	18.821	238876	18.821	214912	18.827	294960	18.821	268767	18.821	336	18.821	184	18.821	308	18.821	2838	18.821	172
18.827	125731	18.827	231959	18.827	197373	18.833	296352	18.827	266757	18.827	326	18.827	291	18.827	0	18.827	3080	18.827	0
18.834	121533	18.834	215771	18.834	187726	18.84	297917	18.834	264211	18.834	312	18.833	176	18.833	175	18.833	2290	18.834	0
18.84	123992	18.84	211676	18.84	182106	18.846	295966	18.84	258269	18.84	292	18.84	152	18.84	160	18.84	3152	18.84	0
18.846	120586	18.846	206872	18.846	172712	18.852	297971	18.846	262073	18.846	0	18.846	0	18.846	182	18.846	2871	18.846	0
18.852	120542	18.852	194252	18.852	174481	18.858	295821	18.852	265397	18.852	224	18.852	379	18.852	248	18.852	2814	18.852	0
18.859	117879	18.859	191591	18.859	171145	18.865	292339	18.859	266403	18.859	395	18.858	207	18.858	178	18.858	2270	18.859	0
18.865	121524	18.865	186937	18.865	173057	18.871	293675	18.865	261782	18.865	372	18.865	235	18.865	313	18.865	2596	18.865	152
18.871	123094	18.871	177238	18.871	179506	18.877	295791	18.871	256193	18.871	479	18.871	0	18.871	152	18.871	3046	18.871	246
18.877	119422	18.877	170733	18.877	171391	18.884	297952	18.877	264182	18.877	227	18.877	166	18.877	422	18.877	3228	18.877	182
18.884	122485	18.884	171432	18.884	165770	18.89	298572	18.884	264002	18.884	465	18.883	295	18.884	0	18.884	2603	18.884	0
18.89	121987	18.89	173099	18.89	174123	18.896	298958	18.89	260464	18.89	313	18.89	0	18.89	281	18.89	2736	18.89	0
18.896	122102	18.896	166508	18.896	173467	18.902	290328	18.896	261825	18.896	413	18.896	241	18.896	235	18.896	3366	18.896	0
18.902	125097	18.902	170381	18.902	184284	18.909	292514	18.902	259197	18.902	276	18.902	210	18.902	275	18.902	2480	18.902	0
18.909	127471	18.909	172237	18.909	182063	18.915	290572	18.909	260613	18.909	475	18.908	186	18.909	341	18.909	2437	18.909	0
18.915	127947	18.915	175678	18.915	183591	18.921	295031	18.915	256676	18.915	350	18.915	0	18.915	150	18.915	2701	18.915	0
18.921	132844	18.921	174702	18.921	183598	18.927	288792	18.921	266417	18.921	236	18.921	167	18.921	0	18.921	2501	18.921	0
18.927	136080	18.927	177790	18.927	184450	18.934	291292	18.927	261226	18.927	550	18.927	179	18.927	248	18.927	2861	18.927	0
18.934	134181	18.934	174252	18.934	178532	18.94	290498	18.934	258240	18.934	254	18.933	184	18.934	280	18.934	3181	18.934	0
18.94	130976	18.94	173134	18.94	185138	18.946	295901	18.94	257946	18.94	312	18.94	170	18.94	210	18.94	2468	18.94	0
18.946	129739	18.946	175660	18.946	176162	18.952	286986	18.946	261387	18.946	452	18.946	295	18.946	352	18.946	3179	18.946	0
18.952	130748	18.952	172168	18.952	169311	18.959	293268	18.952	258054	18.952	286	18.952	267	18.952	0	18.952	1939	18.952	244
18.959	125922	18.959	175518	18.959	172860	18.965	292909	18.959	261450	18.959	276	18.958	219	18.959	341	18.959	2203	18.959	0
18.965	121416	18.965	172896	18.965	173684	18.971	294499	18.965	261796	18.965	321	18.965	153	18.965	200	18.965	2668	18.965	0
18.971	124157	18.971	174152	18.971	170576	18.977	290465	18.971	260367	18.971	399	18.971	230	18.971	311	18.971	2937	18.971	0
18.977	121727	18.977	169869	18.977	174485	18.984	294625	18.977	255262	18.977	363	18.977	0	18.977	249	18.977	3129	18.977	0
18.984	121412	18.984	174126	18.984	168568	18.99	292151	18.984	256074	18.984	266	18.983	167	18.984	0	18.984	3211	18.984	0
18.99	124168	18.99	172975	18.99	168907	18.996	289562	18.99	259008	18.99	416	18.99	335	18.99	213	18.99	2565	18.99	196
18.996	122137	18.996	174595	18.996	175683	19.002	294642	18.996	263056	18.996	343	18.996	0	18.996	150	18.996	2757	18.996	0
19.002	122158	19.002	172312	19.002	172395	19.009	293621	19.002	264067	19.002	311	19.002	0	19.002	0	19.002	2987	19.002	0
19.009	120447	19.009	167622	19.009	173264	19.015	289204	19.009	260752	19.009	328	19.009	0	19.009	162	19.009	2790	19.009	0
19.015	121820	19.015	164910	19.015	182490	19.021	291133	19.015	257685	19.015	221	19.015	0	19.015	0	19.015	2741	19.015	0
19.021	119130	19.021	170339	19.021	177793	19.027	290471	19.021	263595	19.021	209	19.021	0	19.021	170	19.021	2901	19.021	0
19.027	115422	19.027	175015	19.027	176842	19.034	293734	19.027	256563	19.027	0	19.027	260	19.027	0	19.027	3142	19.027	0
19.034	120653	19.034	175772	19.034	181133	19.04	289818	19.034	265988	19.034	337	19.034	0	19.034	0	19.034	3166	19.034	258
19.04	116771	19.04	176439	19.04	179856	19.046	290628	19.04	264208	19.04	164	19.04	0	19.04	0	19.04	2673	19.04	0
19.046	118660	19.046	174975	19.046	183469	19.052	291368	19.046	265218	19.046	518	19.046	204	19.046	0	19.046	2349	19.046	0
19.052	120698	19.052	172342	19.052	180075	19.059	286373	19.052	264510	19.052	253	19.052	0	19.052	321	19.052	2564	19.052	0
19.059	121498	19.059	170682	19.059	177573	19.065	292271	19.059	255479	19.059	247	19.059	195	19.059	189	19.059	2400	19.059	0
19.065	121684	19.065	174162	19.065	180061	19.071	286791	19.065	256794	19.065	447	19.065	185	19.065	0	19.065	2489	19.065	0
19.071	117958	19.071	174676	19.071	174417	19.077	289350	19.071	270899	19.071	364	19.071	0	19.071	189	19.071	2210	19.071	0
19.077	125035	19.077	172192	19.077	176151	19.084	292643	19.078	262849	19.077	358	19.077	194	19.077	0	19.077	2650	19.078	0
19.084	127439	19.084	174926	19.084	175820	19.09	288834	19.084	258459	19.084	474	19.084	0	19.084	166	19.084	2942	19.084	0
19.09	123683	19.09	177086	19.09	179033	19.096	290979	19.09	259168	19.09	268	19.09	236	19.09	0	19.09	2743	19.09	0
19.096	124455	19.096	176648	19.096	187488	19.102	289207	19.096	261359	19.096	224	19.096	0	19.096	153	19.096	2186	19.096	0
19.102	132992	19.102	183554	19.102	194223	19.109	294709	19.103	254936	19.102	291	19.102	296	19.102	357	19.102	3278	19.103	0
19.109	140439	19.109	180590	19.109	199516	19.115	299401	19.109	262626	19.109	445	19.109	274	19.109	261	19.109	3013	19.109	0
19.115	141169	19.115	187978	19.115	206164	19.121	286484	19.115	255288	19.115	389	19.115	235	19.115	296	19.115	2979	19.115	212
19.121	149112	19.121	185617	19.121	209256	19.127	286794	19.121	256404	19.121	541	19.121	340	19.121	295	19.121	2398	19.121	0
19.128	151397	19.128	190067	19.128	206096	19.134	290027	19.128	254738	19.128	505	19.127	167	19.127	509	19.127	2938	19.128	0
19.134	152761	19.134	183218	19.134	203388	19.14	286526	19.134	259530	19.134	292	19.134	344	19.134	0	19.134	2508	19.134	164
19.14	149862	19.14	186519	19.14	199586	19.146	288264	19.14	254264	19.14	378	19.14	276	19.14	326	19.14	3045	19.14	150
19.146	144326	19.146	187434	19.146	192716	19.152	282976	19.146	257415	19.146	268	19.146	247	19.146	292	19.146	2761	19.146	229
19.153	139386	19.153	186519	19.153	191691	19.159	291629	19.153	261736	19.153	316	19.152	248	19.152	0	19.152	2488	19.153	200
19.159	131933	19.159	183558	19.159	178197	19.165	288642	19.159	259304	19.159	209	19.159	244	19.159	0	19.159	2567	19.159	0
19.165	130625	19.165	182988	19.165	174740	19.171	284042	19.165	259005	19.165	444	19.165	154	19.165	0	19.165	3270	19.165	152
19.171	127089	19.171	181393	19.171	181563	19.178	289933	19.171	260592	19.171	591	19.171	0	19.171	207	19.171	2781	19.171	0
19.178	121748	19.178	181411	19.178	171901	19.184	289026	19.178	260623	19.178	372	19.177	0	19.178	204	19.178	2979	19.178	0
19.184	123061	19.184	180186	19.184	174805	19.19	288808	19.184	260467	19.184	158	19.184	0	19.184	0	19.184	3023	19.184	0
19.19	124515	19.19	180177	19.19	175504	19.196	293032	19.19	257977	19.19	384	19.19	0	19.19	0	19.19	2631	19.19	195
19.196	121634	19.196	172992	19.196	177134	19.203	285641	19.196	260953	19.196	348	19.196	325	19.196	237	19.196	2731	19.196	0
19.203	121073	19.203	176841	19.203	178213	19.209	281377	19.203	260364	19.203	210	19.202	0	19.203	251	19.203	2443	19.203	0
19.209	120962	19.209	172908	19.209	182132	19.215	289981	19.209	259461	19.209	474	19.209	0	19.209	0	19.209	2483	19.209	0
19.215	117800	19.215	171064	19.215	177077	19.221	288323	19.215	257420	19.215	270	19.215	0	19.215	241	19.215	2953	19.215	0
19.221	121253	19.221	169701	19.221	176245	19.228	287672	19.221	261022	19.221	273	19.221	166	19.221	0	19.221	2455	19.221	0
19.228	122413	19.228	171223	19.228	179130	19.234	281692	19.228	259662	19.228	184	19.227	0	19.228	255	19.228	2545	19.228	0
19.234	118764	19.234	169924	19.234	173047	19.24	283533	19.234	257477	19.234	264	19.234	0	19.234	393	19.234	2447	19.234	0
19.24	119043	19.24	169325	19.24	167772	19.246	289837	19.24	247801	19.24	0	19.24	172	19.24	190	19.24	2473	19.24	0
19.246	121624	19.246	168020	19.246	173570	19.253	288508	19.246	251703	19.246	216	19.246	154	19.246	167	19.246	2227	19.246	0
19.253	118062	19.253	165776	19.253	168201	19.259	280529	19.253	257527	19.253	361	19.252	0	19.253	195	19.253	2993	19.253	0
19.259	117614	19.259	174349	19.259	170570	19.265	287613	19.259	264017	19.259	376	19.259	0	19.259	211	19.259	2765	19.259	0
19.265	119626	19.265	167568	19.265	168275	19.271	290096	19.265	247509	19.265	384	19.265	326	19.265	325	19.265	2636	19.265	0
19.271	114765	19.271	162709	19.271	170208	19.278	289613	19.271	252092	19.271	269	19.271	150	19.271	290	19.271	2391	19.271	0
19.278	123298	19.278	163477	19.278	167653	19.284	287901	19.278	255263	19.278	195	19.278	318	19.278	216	19.278	1872	19.278	0
19.284	115380	19.284	167382	19.284	171795	19.29	281632	19.284	251139	19.284	235	19.284	0	19.284	0	19.284	2762	19.284	153
19.29	115340	19.29	163462	19.29	165634	19.296	295047	19.29	258796	19.29	190	19.29	0	19.29	203	19.29	2696	19.29	227
19.296	117961	19.296	169434	19.296	171249	19.303	283514	19.296	251838	19.296	180	19.296	153	19.296	225	19.296	2125	19.296	0
19.303	124532	19.303	172170	19.303	173654	19.309	284465	19.303	254363	19.303	550	19.303	282	19.303	473	19.303	2529	19.303	0
19.309	121690	19.309	172624	19.309	174287	19.315	288133	19.309	253513	19.309	642	19.309	260	19.309	514	19.309	2712	19.309	0
19.315	122828	19.315	178254	19.315	175699	19.321	281636	19.315	251427	19.315	268	19.315	245	19.315	365	19.315	2608	19.315	177
19.321	119708	19.321	169858	19.321	178398	19.328	284810	19.321	250563	19.321	633	19.321	481	19.321	505	19.321	2153	19.321	0
19.328	120299	19.328	173305	19.328	184598	19.334	289860	19.328	254579	19.328	480	19.328	186	19.328	491	19.328	1933	19.328	0
19.334	118870	19.334	170316	19.334	183551	19.34	282124	19.334	253623	19.334	540	19.334	319	19.334	572	19.334	2554	19.334	0
19.34	119792	19.34	171289	19.34	178625	19.346	283248	19.34	259920	19.34	221	19.34	264	19.34	761	19.34	2079	19.34	0
19.346	110954	19.346	172960	19.346	178018	19.353	288435	19.346	253853	19.346	369	19.346	207	19.346	659	19.346	2901	19.346	0
19.353	114506	19.353	180815	19.353	174259	19.359	283262	19.353	257785	19.353	385	19.353	300	19.353	892	19.353	2540	19.353	0
19.359	121108	19.359	169373	19.359	173844	19.365	281668	19.359	259638	19.359	208	19.359	216	19.359	333	19.359	2826	19.359	0
19.365	119443	19.365	172555	19.365	179216	19.371	287349	19.365	250517	19.365	283	19.365	0	19.365	275	19.365	2764	19.365	0
19.371	113382	19.371	174989	19.371	178003	19.378	281822	19.372	253382	19.371	417	19.371	155	19.371	480	19.371	2159	19.372	0
19.378	120286	19.378	167240	19.378	173606	19.384	275333	19.378	253287	19.378	421	19.378	304	19.378	396	19.378	2526	19.378	0
19.384	120921	19.384	173749	19.384	172645	19.39	286582	19.384	259833	19.384	177	19.384	235	19.384	228	19.384	2330	19.384	0
19.39	121634	19.39	170071	19.39	174999	19.396	285824	19.39	250570	19.39	335	19.39	157	19.39	0	19.39	2054	19.39	0
19.396	114053	19.396	171309	19.396	180130	19.403	291106	19.397	258881	19.396	331	19.396	196	19.396	219	19.396	2425	19.397	0
19.403	112194	19.403	173677	19.403	170767	19.409	290635	19.403	260224	19.403	294	19.403	0	19.403	0	19.403	2594	19.403	184
19.409	118823	19.409	174375	19.409	173293	19.415	283785	19.409	261542	19.409	212	19.409	0	19.409	223	19.409	2616	19.409	0
19.415	121204	19.415	177188	19.415	181622	19.421	282946	19.415	255186	19.415	376	19.415	182	19.415	174	19.415	2540	19.415	0
19.422	118664	19.422	175389	19.422	182578	19.428	293471	19.422	260973	19.422	296	19.421	156	19.421	190	19.421	2363	19.422	301
19.428	114292	19.428	173961	19.428	186030	19.434	288744	19.428	258004	19.428	267	19.428	0	19.428	202	19.428	2066	19.428	0
19.434	116963	19.434	176893	19.434	186386	19.44	288955	19.434	258165	19.434	265	19.434	0	19.434	277	19.434	2621	19.434	0
19.44	120003	19.44	175589	19.44	181450	19.446	283673	19.44	251131	19.44	325	19.44	0	19.44	238	19.44	2193	19.44	170
19.447	115737	19.447	170798	19.447	185929	19.453	285006	19.447	258730	19.447	337	19.446	0	19.446	0	19.446	2340	19.447	0
19.453	115731	19.453	171403	19.453	184154	19.459	285521	19.453	254118	19.453	285	19.453	0	19.453	0	19.453	2470	19.453	0
19.459	116356	19.459	178503	19.459	176303	19.465	282650	19.459	253825	19.459	317	19.459	208	19.459	192	19.459	2419	19.459	0
19.465	114623	19.465	179839	19.465	177039	19.472	281989	19.465	254627	19.465	299	19.465	220	19.465	157	19.465	2451	19.465	0
19.472	116863	19.472	182070	19.472	176320	19.478	276374	19.472	258146	19.472	171	19.471	191	19.472	268	19.472	2573	19.472	0
19.478	116182	19.478	175449	19.478	175704	19.484	281975	19.478	251443	19.478	264	19.478	271	19.478	209	19.478	2096	19.478	0
19.484	114399	19.484	174903	19.484	174248	19.49	278758	19.484	251836	19.484	276	19.484	218	19.484	322	19.484	2419	19.484	0
19.49	113704	19.49	176204	19.49	177579	19.497	284425	19.49	253688	19.49	537	19.49	181	19.49	220	19.49	2461	19.49	0
19.497	112755	19.497	173863	19.497	169313	19.503	286054	19.497	247685	19.497	387	19.496	426	19.497	0	19.497	2451	19.497	0
19.503	118233	19.503	170722	19.503	172498	19.509	283609	19.503	247034	19.503	366	19.503	0	19.503	0	19.503	2718	19.503	0
19.509	112921	19.509	166570	19.509	172873	19.515	286969	19.509	254908	19.509	311	19.509	0	19.509	245	19.509	3214	19.509	0
19.515	120668	19.515	168309	19.515	169169	19.522	280893	19.515	247420	19.515	206	19.515	0	19.515	220	19.515	2400	19.515	0
19.522	116637	19.522	168903	19.522	174939	19.528	275708	19.522	247288	19.522	321	19.521	0	19.522	220	19.522	2213	19.522	0
19.528	114921	19.528	167118	19.528	169579	19.534	276742	19.528	252911	19.528	167	19.528	157	19.528	0	19.528	2487	19.528	0
19.534	116262	19.534	169228	19.534	167963	19.54	282479	19.534	259033	19.534	292	19.534	206	19.534	218	19.534	2197	19.534	0
19.54	118679	19.54	164327	19.54	170913	19.547	284346	19.54	253753	19.54	374	19.54	208	19.54	206	19.54	2390	19.54	0
19.547	119077	19.547	169261	19.547	171191	19.553	283980	19.547	255228	19.547	396	19.546	168	19.547	0	19.547	2424	19.547	0
19.553	115434	19.553	172757	19.553	172194	19.559	282058	19.553	251786	19.553	0	19.553	0	19.553	209	19.553	2123	19.553	0
19.559	120404	19.559	176234	19.559	174199	19.565	284980	19.559	253570	19.559	216	19.559	181	19.559	327	19.559	1953	19.559	0
19.565	120189	19.565	179718	19.565	173783	19.572	287046	19.565	262780	19.565	189	19.565	0	19.565	196	19.565	2621	19.565	203
19.572	118315	19.572	177505	19.572	179752	19.578	281574	19.572	256645	19.572	224	19.572	0	19.572	0	19.572	2453	19.572	0
19.578	119602	19.578	177208	19.578	179341	19.584	284888	19.578	257734	19.578	240	19.578	0	19.578	701	19.578	2479	19.578	0
19.584	119528	19.584	175717	19.584	183417	19.59	285527	19.584	254734	19.584	251	19.584	306	19.584	327	19.584	2381	19.584	0
19.59	129237	19.59	184198	19.59	194274	19.597	283747	19.59	258552	19.59	352	19.59	256	19.59	390	19.59	1915	19.59	0
19.597	137055	19.597	190376	19.597	212313	19.603	285247	19.597	251734	19.597	365	19.597	0	19.597	182	19.597	2201	19.597	169
19.603	140109	19.603	209839	19.603	256699	19.609	283296	19.603	251046	19.603	270	19.603	0	19.603	232	19.603	2047	19.603	163
19.609	166933	19.609	232871	19.609	311693	19.615	281622	19.609	247371	19.609	155	19.609	251	19.609	387	19.609	2659	19.609	306
19.615	200500	19.615	254134	19.615	371219	19.622	281420	19.615	254890	19.615	316	19.615	193	19.615	349	19.615	2216	19.615	171
19.622	228334	19.622	284915	19.622	432142	19.628	278744	19.622	253652	19.622	555	19.622	301	19.622	355	19.622	2853	19.622	0
19.628	258849	19.628	303396	19.628	471167	19.634	278859	19.628	248585	19.628	693	19.628	670	19.628	511	19.628	2185	19.628	0
19.634	290662	19.634	306944	19.634	481110	19.64	279418	19.634	253775	19.634	253	19.634	308	19.634	361	19.634	2145	19.634	0
19.64	304443	19.64	313049	19.64	463276	19.647	276992	19.64	246966	19.64	598	19.64	237	19.64	554	19.64	2105	19.64	202
19.647	294037	19.647	294957	19.647	410802	19.653	282397	19.647	255136	19.647	513	19.647	0	19.647	645	19.647	2121	19.647	188
19.653	277508	19.653	295847	19.653	342560	19.659	276613	19.653	252622	19.653	610	19.653	205	19.653	550	19.653	2258	19.653	0
19.659	246902	19.659	296322	19.659	279220	19.665	277299	19.659	254894	19.659	471	19.659	271	19.659	248	19.659	2432	19.659	0
19.665	206036	19.665	299703	19.665	233387	19.672	276827	19.666	247672	19.665	273	19.665	376	19.665	281	19.665	2471	19.666	0
19.672	181162	19.672	311950	19.672	203619	19.678	278894	19.672	257244	19.672	477	19.672	335	19.672	316	19.672	2287	19.672	155
19.678	153730	19.678	301849	19.678	193937	19.684	280530	19.678	245979	19.678	259	19.678	443	19.678	153	19.678	2080	19.678	0
19.684	140725	19.684	291993	19.684	204218	19.69	275989	19.684	249835	19.684	0	19.684	229	19.684	186	19.684	2571	19.684	0
19.69	137561	19.69	266613	19.69	212395	19.697	283507	19.691	249732	19.69	373	19.69	207	19.69	265	19.69	2144	19.691	0
19.697	136901	19.697	244658	19.697	234058	19.703	277950	19.697	260505	19.697	177	19.697	363	19.697	420	19.697	2587	19.697	173
19.703	140368	19.703	220459	19.703	241034	19.709	279088	19.703	254133	19.703	522	19.703	0	19.703	235	19.703	2231	19.703	0
19.709	145202	19.709	198494	19.709	258615	19.715	272825	19.709	257977	19.709	408	19.709	0	19.709	264	19.709	2103	19.709	0
19.716	148355	19.716	196930	19.716	286462	19.722	273324	19.716	250527	19.716	309	19.715	237	19.715	248	19.715	2405	19.716	0
19.722	151733	19.722	197680	19.722	297894	19.728	280427	19.722	257569	19.722	355	19.722	232	19.722	0	19.722	1987	19.722	0
19.728	157424	19.728	206080	19.728	312067	19.734	280239	19.728	250264	19.728	158	19.728	162	19.728	252	19.728	2288	19.728	0
19.734	185080	19.734	233676	19.734	372209	19.74	272212	19.734	244784	19.734	411	19.734	250	19.734	407	19.734	2374	19.734	0
19.741	228841	19.741	278686	19.741	479843	19.747	274218	19.741	246502	19.741	558	19.74	409	19.74	400	19.74	1972	19.741	0
19.747	313156	19.747	325020	19.747	646683	19.753	275594	19.747	249346	19.747	422	19.747	406	19.747	705	19.747	1787	19.747	0
19.753	427505	19.753	394354	19.753	862197	19.759	281362	19.753	248473	19.753	1028	19.753	484	19.753	1405	19.753	2245	19.753	158
19.759	574971	19.759	440959	19.759	1068008	19.766	273190	19.759	249298	19.759	1056	19.759	738	19.759	1296	19.759	2055	19.759	0
19.766	716765	19.766	481097	19.766	1164087	19.772	278656	19.766	250544	19.766	1127	19.765	677	19.765	1656	19.766	2204	19.766	0
19.772	829470	19.772	486896	19.772	1186024	19.778	283245	19.772	247837	19.772	1165	19.772	686	19.772	1383	19.772	2572	19.772	0
19.778	851696	19.778	499199	19.778	1038913	19.784	277363	19.778	252904	19.778	1160	19.778	604	19.778	1650	19.778	1806	19.778	0
19.784	809057	19.784	510464	19.784	843221	19.791	280344	19.784	249854	19.784	1003	19.784	737	19.784	1590	19.784	2294	19.784	0
19.791	681623	19.791	519416	19.791	607329	19.797	275212	19.791	253629	19.791	1439	19.79	750	19.791	974	19.791	2456	19.791	0
19.797	522513	19.797	541616	19.797	418177	19.803	277708	19.797	254388	19.797	976	19.797	729	19.797	695	19.797	2453	19.797	0
19.803	382419	19.803	524651	19.803	289636	19.809	277221	19.803	250083	19.803	807	19.803	476	19.803	554	19.803	2176	19.803	169
19.809	273979	19.809	488250	19.809	222647	19.816	276548	19.809	251301	19.809	449	19.809	710	19.809	291	19.809	2012	19.809	254
19.816	191093	19.816	435135	19.816	188968	19.822	274811	19.816	247495	19.816	488	19.815	716	19.816	183	19.816	1741	19.816	0
19.822	151011	19.822	351850	19.822	170229	19.828	280062	19.822	244522	19.822	598	19.822	612	19.822	170	19.822	2042	19.822	0
19.828	131066	19.828	273012	19.828	166811	19.834	283188	19.828	246793	19.828	397	19.828	173	19.828	160	19.828	2547	19.828	0
19.834	119662	19.834	230124	19.834	164074	19.841	277464	19.834	253790	19.834	460	19.834	336	19.834	196	19.834	2721	19.834	0
19.841	123687	19.841	191598	19.841	161700	19.847	281635	19.841	249008	19.841	170	19.84	351	19.841	0	19.841	1985	19.841	0
19.847	114384	19.847	180384	19.847	164278	19.853	278753	19.847	248284	19.847	228	19.847	183	19.847	160	19.847	2718	19.847	0
19.853	115911	19.853	169229	19.853	163186	19.859	278306	19.853	250355	19.853	295	19.853	0	19.853	0	19.853	1934	19.853	0
19.859	117070	19.859	169363	19.859	163443	19.866	282791	19.859	250226	19.859	235	19.859	0	19.859	243	19.859	1791	19.859	0
19.866	116496	19.866	167889	19.866	164311	19.872	280345	19.866	246966	19.866	350	19.866	0	19.866	0	19.866	2242	19.866	0
19.872	118399	19.872	163592	19.872	164628	19.878	273533	19.872	252602	19.872	197	19.872	0	19.872	165	19.872	2184	19.872	0
19.878	115192	19.878	164723	19.878	164909	19.884	278931	19.878	246307	19.878	0	19.878	204	19.878	0	19.878	2272	19.878	0
19.884	114557	19.884	162789	19.884	163730	19.891	274503	19.884	255722	19.884	182	19.884	0	19.884	153	19.884	2404	19.884	0
19.891	112636	19.891	167920	19.891	165322	19.897	272195	19.891	253249	19.891	345	19.891	182	19.891	170	19.891	2075	19.891	0
19.897	116384	19.897	167089	19.897	161535	19.903	271690	19.897	253208	19.897	409	19.897	0	19.897	0	19.897	2307	19.897	0
19.903	112444	19.903	163834	19.903	167954	19.909	273708	19.903	248299	19.903	410	19.903	0	19.903	268	19.903	2219	19.903	154
19.909	113578	19.909	170144	19.909	167366	19.916	277382	19.909	248903	19.909	235	19.909	246	19.909	167	19.909	1740	19.909	0
19.916	114783	19.916	165327	19.916	160886	19.922	276081	19.916	253564	19.916	348	19.916	0	19.916	0	19.916	1817	19.916	0
19.922	111527	19.922	168901	19.922	161588	19.928	277899	19.922	242750	19.922	193	19.922	252	19.922	176	19.922	2643	19.922	0
19.928	113367	19.928	170181	19.928	159259	19.934	276206	19.928	249134	19.928	465	19.928	241	19.928	180	19.928	2443	19.928	0
19.934	105965	19.934	167362	19.934	163135	19.941	274506	19.934	252804	19.934	186	19.934	178	19.934	218	19.934	2275	19.934	166
19.941	106101	19.941	164414	19.941	163315	19.947	277777	19.941	252777	19.941	238	19.941	211	19.941	246	19.941	2419	19.941	0
19.947	108449	19.947	163598	19.947	157616	19.953	282444	19.947	245145	19.947	317	19.947	222	19.947	153	19.947	2002	19.947	0
19.953	109916	19.953	165344	19.953	165662	19.959	277413	19.953	247680	19.953	201	19.953	217	19.953	193	19.953	2003	19.953	186
19.959	117337	19.959	167843	19.959	164078	19.966	269800	19.96	248147	19.959	279	19.959	195	19.959	179	19.959	2038	19.96	0
19.966	113339	19.966	167612	19.966	161181	19.972	281367	19.966	251221	19.966	402	19.966	0	19.966	0	19.966	2139	19.966	0
19.972	112041	19.972	166181	19.972	164432	19.978	282354	19.972	244395	19.972	262	19.972	165	19.972	156	19.972	2011	19.972	0
19.978	116034	19.978	163897	19.978	171509	19.984	276801	19.978	254897	19.978	236	19.978	161	19.978	201	19.978	2102	19.978	0
19.984	114900	19.984	157315	19.984	167911	19.991	285633	19.985	252775	19.984	245	19.984	174	19.984	203	19.984	1812	19.985	0
19.991	110363	19.991	162737	19.991	175785	19.997	276970	19.991	245130	19.991	161	19.991	171	19.991	211	19.991	2219	19.991	0
19.997	111142	19.997	162445	19.997	172370	20.003	274195	19.997	248764	19.997	327	19.997	0	19.997	0	19.997	2142	19.997	0
20.003	113157	20.003	164486	20.003	168117	20.009	287427	20.003	242493	20.003	0	20.003	165	20.003	0	20.003	2661	20.003	0
20.01	116666	20.01	165441	20.01	166631	20.016	279027	20.01	252690	20.01	171	20.009	0	20.009	206	20.009	2292	20.01	0
20.016	115839	20.016	167530	20.016	167777	20.022	273878	20.016	250644	20.016	405	20.016	190	20.016	0	20.016	1988	20.016	0
20.022	113698	20.022	166787	20.022	171482	20.028	277961	20.022	243463	20.022	0	20.022	286	20.022	184	20.022	2189	20.022	0
20.028	112604	20.028	168715	20.028	158418	20.034	279802	20.028	248630	20.028	248	20.028	0	20.028	0	20.028	2732	20.028	0
20.035	109894	20.035	167511	20.035	165836	20.041	275327	20.035	245607	20.035	167	20.034	0	20.034	0	20.034	2107	20.035	0
20.041	108653	20.041	162194	20.041	164660	20.047	271505	20.041	245321	20.041	278	20.041	0	20.041	350	20.041	2089	20.041	0
20.047	109476	20.047	163391	20.047	164196	20.053	279557	20.047	251866	20.047	250	20.047	179	20.047	234	20.047	2040	20.047	0
20.053	111592	20.053	166326	20.053	166891	20.06	271352	20.053	246961	20.053	0	20.053	0	20.053	0	20.053	2022	20.053	0
20.06	111326	20.06	169362	20.06	163223	20.066	275228	20.06	257940	20.06	157	20.059	0	20.06	0	20.06	1763	20.06	0
20.066	117215	20.066	163894	20.066	159639	20.072	268503	20.066	244818	20.066	185	20.066	461	20.066	285	20.066	2010	20.066	0
20.072	113281	20.072	164713	20.072	159411	20.078	271477	20.072	246038	20.072	258	20.072	197	20.072	0	20.072	1736	20.072	208
20.078	111801	20.078	159271	20.078	162171	20.085	268380	20.078	249322	20.078	187	20.078	0	20.078	0	20.078	2199	20.078	0
20.085	110685	20.085	161052	20.085	159946	20.091	269858	20.085	245915	20.085	350	20.084	0	20.085	194	20.085	1562	20.085	0
20.091	109815	20.091	161341	20.091	163161	20.097	271864	20.091	246204	20.091	175	20.091	213	20.091	168	20.091	2069	20.091	0
20.097	113053	20.097	158807	20.097	168787	20.103	270987	20.097	248757	20.097	167	20.097	298	20.097	0	20.097	1830	20.097	0
20.103	113682	20.103	161349	20.103	162655	20.11	269578	20.103	240274	20.103	298	20.103	0	20.103	0	20.103	2265	20.103	0
20.11	109539	20.11	167718	20.11	168403	20.116	273956	20.11	245523	20.11	188	20.109	404	20.11	0	20.11	2315	20.11	0
20.116	113076	20.116	165051	20.116	171033	20.122	270648	20.116	246429	20.116	404	20.116	0	20.116	152	20.116	1750	20.116	0
20.122	114655	20.122	163929	20.122	171230	20.128	272542	20.122	245082	20.122	552	20.122	157	20.122	262	20.122	2692	20.122	0
20.128	115719	20.128	174915	20.128	177432	20.135	275125	20.128	249202	20.128	199	20.128	0	20.128	0	20.128	1995	20.128	0
20.135	113989	20.135	168706	20.135	176810	20.141	271501	20.135	247067	20.135	196	20.134	0	20.135	327	20.135	2267	20.135	0
20.141	116776	20.141	169533	20.141	172862	20.147	277044	20.141	244188	20.141	232	20.141	151	20.141	221	20.141	1592	20.141	177
20.147	115714	20.147	163040	20.147	168406	20.153	268438	20.147	246653	20.147	335	20.147	166	20.147	306	20.147	1795	20.147	0
20.153	115380	20.153	169796	20.153	163640	20.16	271051	20.153	250136	20.153	505	20.153	0	20.153	0	20.153	2056	20.153	0
20.16	109741	20.16	166002	20.16	161601	20.166	272469	20.16	247706	20.16	480	20.16	229	20.16	0	20.16	1749	20.16	0
20.166	110663	20.166	163387	20.166	161258	20.172	272445	20.166	242921	20.166	290	20.166	245	20.166	0	20.166	2203	20.166	0
20.172	108568	20.172	161734	20.172	158396	20.178	270250	20.172	249967	20.172	447	20.172	0	20.172	0	20.172	1737	20.172	0
20.178	109577	20.178	160800	20.178	162626	20.185	273146	20.178	248185	20.178	329	20.178	0	20.178	0	20.178	1635	20.178	0
20.185	110806	20.185	170665	20.185	163461	20.191	269702	20.185	243447	20.185	284	20.185	0	20.185	218	20.185	1598	20.185	0
20.191	106446	20.191	162419	20.191	164606	20.197	274742	20.191	253470	20.191	470	20.191	0	20.191	166	20.191	1866	20.191	0
20.197	110287	20.197	170883	20.197	165934	20.203	267656	20.197	244618	20.197	547	20.197	0	20.197	0	20.197	1824	20.197	0
20.203	109308	20.203	165687	20.203	175045	20.21	270475	20.203	251233	20.203	167	20.203	152	20.203	0	20.203	2061	20.203	194
20.21	111964	20.21	169428	20.21	171061	20.216	275501	20.21	246225	20.21	222	20.21	237	20.21	0	20.21	2494	20.21	216
20.216	113919	20.216	170321	20.216	166391	20.222	272940	20.216	243563	20.216	366	20.216	168	20.216	385	20.216	2328	20.216	0
20.222	113783	20.222	168895	20.222	172016	20.228	276143	20.222	241298	20.222	186	20.222	228	20.222	194	20.222	2364	20.222	0
20.228	118131	20.228	169462	20.228	168178	20.235	269332	20.228	242932	20.228	203	20.228	181	20.228	169	20.228	2002	20.228	0
20.235	118163	20.235	173235	20.235	165509	20.241	268345	20.235	245397	20.235	262	20.235	316	20.235	0	20.235	1776	20.235	0
20.241	115615	20.241	173347	20.241	169287	20.247	267210	20.241	246530	20.241	295	20.241	161	20.241	191	20.241	1831	20.241	0
20.247	117786	20.247	168417	20.247	163395	20.253	271734	20.247	248700	20.247	254	20.247	0	20.247	0	20.247	1697	20.247	0
20.253	116909	20.253	166933	20.253	160725	20.26	271504	20.254	245436	20.253	277	20.253	0	20.253	271	20.253	2291	20.254	0
20.26	110633	20.26	163882	20.26	161032	20.266	266381	20.26	245182	20.26	344	20.26	0	20.26	0	20.26	1740	20.26	0
20.266	115894	20.266	169390	20.266	160608	20.272	276395	20.266	246482	20.266	389	20.266	155	20.266	0	20.266	1994	20.266	0
20.272	111953	20.272	169561	20.272	159395	20.278	275994	20.272	248493	20.272	464	20.272	0	20.272	0	20.272	2668	20.272	0
20.278	112117	20.278	165076	20.278	159263	20.285	268115	20.279	243643	20.278	478	20.278	0	20.278	0	20.278	1901	20.279	0
20.285	112208	20.285	165580	20.285	159341	20.291	270080	20.285	248831	20.285	250	20.285	187	20.285	283	20.285	1736	20.285	166
20.291	112766	20.291	160686	20.291	160537	20.297	267776	20.291	248787	20.291	292	20.291	206	20.291	302	20.291	2556	20.291	163
20.297	113694	20.297	168171	20.297	158341	20.303	272627	20.297	250796	20.297	205	20.297	0	20.297	0	20.297	1932	20.297	0
20.304	120190	20.304	166479	20.304	161609	20.31	272495	20.304	248171	20.304	243	20.303	336	20.303	0	20.303	2009	20.304	0
20.31	117878	20.31	165598	20.31	163359	20.316	267256	20.31	241877	20.31	413	20.31	0	20.31	0	20.31	1849	20.31	0
20.316	115044	20.316	166745	20.316	156996	20.322	281104	20.316	251481	20.316	186	20.316	166	20.316	368	20.316	1632	20.316	0
20.322	116777	20.322	164314	20.322	160473	20.328	271074	20.322	241059	20.322	218	20.322	0	20.322	0	20.322	2508	20.322	0
20.329	115202	20.329	159521	20.329	157085	20.335	277990	20.329	245136	20.329	391	20.328	0	20.328	0	20.328	2066	20.329	0
20.335	121281	20.335	165513	20.335	153985	20.341	264926	20.335	247385	20.335	404	20.335	0	20.335	304	20.335	2027	20.335	0
20.341	119474	20.341	165109	20.341	149882	20.347	266906	20.341	244688	20.341	239	20.341	0	20.341	0	20.341	2479	20.341	0
20.347	112320	20.347	163278	20.347	150790	20.354	269731	20.347	246430	20.347	473	20.347	0	20.347	176	20.347	1950	20.347	0
20.354	113961	20.354	168110	20.354	151393	20.36	270157	20.354	249704	20.354	286	20.353	214	20.354	0	20.354	1495	20.354	170
20.36	116680	20.36	165733	20.36	150800	20.366	267393	20.36	239766	20.36	279	20.36	155	20.36	195	20.36	2079	20.36	262
20.366	109896	20.366	167022	20.366	148117	20.372	266477	20.366	247705	20.366	275	20.366	0	20.366	278	20.366	1299	20.366	0
20.372	117160	20.372	161884	20.372	147752	20.379	261864	20.372	241538	20.372	218	20.372	0	20.372	373	20.372	1824	20.372	0
20.379	114861	20.379	161428	20.379	152697	20.385	266945	20.379	241587	20.379	296	20.378	150	20.379	165	20.379	2147	20.379	0
20.385	119355	20.385	160480	20.385	155083	20.391	268995	20.385	246411	20.385	185	20.385	220	20.385	247	20.385	2244	20.385	0
20.391	120179	20.391	167485	20.391	154837	20.397	267512	20.391	246719	20.391	269	20.391	0	20.391	0	20.391	2051	20.391	0
20.397	122469	20.397	169811	20.397	154503	20.404	265345	20.397	246476	20.397	191	20.397	150	20.397	299	20.397	1766	20.397	0
20.404	123233	20.404	168250	20.404	160561	20.41	267601	20.404	243414	20.404	183	20.403	199	20.404	0	20.404	2061	20.404	0
20.41	124545	20.41	165899	20.41	163066	20.416	269798	20.41	246435	20.41	297	20.41	0	20.41	197	20.41	1753	20.41	186
20.416	126799	20.416	174680	20.416	160628	20.422	268027	20.416	249112	20.416	154	20.416	0	20.416	0	20.416	2114	20.416	175
20.422	130628	20.422	174510	20.422	161991	20.429	268399	20.422	241489	20.422	354	20.422	172	20.422	157	20.422	1986	20.422	170
20.429	130601	20.429	170447	20.429	160612	20.435	271053	20.429	244225	20.429	325	20.428	239	20.429	0	20.429	1861	20.429	0
20.435	129081	20.435	173656	20.435	158522	20.441	261006	20.435	244258	20.435	312	20.435	0	20.435	0	20.435	1429	20.435	0
20.441	127570	20.441	178461	20.441	154645	20.447	267262	20.441	249340	20.441	216	20.441	261	20.441	233	20.441	1876	20.441	0
20.447	130449	20.447	175430	20.447	159555	20.454	270586	20.447	243895	20.447	163	20.447	182	20.447	0	20.447	1867	20.447	0
20.454	128410	20.454	175846	20.454	160794	20.46	270854	20.454	242474	20.454	500	20.454	0	20.454	213	20.454	1995	20.454	204
20.46	135634	20.46	176666	20.46	157425	20.466	266679	20.46	239640	20.46	297	20.46	228	20.46	316	20.46	2008	20.46	0
20.466	129054	20.466	177646	20.466	160614	20.472	273777	20.466	248142	20.466	217	20.466	0	20.466	272	20.466	2030	20.466	0
20.472	130938	20.472	173888	20.472	160949	20.479	265252	20.472	251008	20.472	286	20.472	0	20.472	188	20.472	2236	20.472	0
20.479	132223	20.479	178533	20.479	160905	20.485	268235	20.479	245870	20.479	247	20.479	0	20.479	424	20.479	1608	20.479	242
20.485	135352	20.485	181752	20.485	158668	20.491	272348	20.485	246150	20.485	276	20.485	259	20.485	228	20.485	2022	20.485	0
20.491	135917	20.491	177629	20.491	154618	20.497	263813	20.491	247126	20.491	470	20.491	0	20.491	569	20.491	1554	20.491	180
20.497	129455	20.497	179238	20.497	155261	20.504	274885	20.497	246213	20.497	233	20.497	211	20.497	416	20.497	2401	20.497	0
20.504	129268	20.504	182470	20.504	149410	20.51	265150	20.504	250466	20.504	393	20.504	160	20.504	272	20.504	2485	20.504	0
20.51	135087	20.51	177820	20.51	155959	20.516	270199	20.51	236630	20.51	260	20.51	223	20.51	180	20.51	1784	20.51	0
20.516	122939	20.516	178788	20.516	147288	20.522	269192	20.516	242702	20.516	302	20.516	308	20.516	254	20.516	2057	20.516	0
20.522	123073	20.522	177799	20.522	152266	20.529	266628	20.522	241950	20.522	189	20.522	241	20.522	0	20.522	1979	20.522	0
20.529	123124	20.529	173926	20.529	145613	20.535	266038	20.529	238916	20.529	226	20.529	201	20.529	0	20.529	2025	20.529	0
20.535	127497	20.535	170575	20.535	150884	20.541	271011	20.535	242421	20.535	304	20.535	174	20.535	242	20.535	1690	20.535	171
20.541	124927	20.541	176445	20.541	146245	20.547	270315	20.541	237281	20.541	308	20.541	211	20.541	175	20.541	2174	20.541	0
20.547	126652	20.547	177635	20.547	149525	20.554	268368	20.547	243315	20.547	278	20.547	0	20.547	196	20.547	2003	20.547	0
20.554	126201	20.554	179483	20.554	154251	20.56	268686	20.554	252559	20.554	0	20.554	0	20.554	0	20.554	1640	20.554	0
20.56	129170	20.56	182980	20.56	154924	20.566	268782	20.56	243626	20.56	272	20.56	0	20.56	242	20.56	2066	20.56	0
20.566	136359	20.566	175838	20.566	162413	20.572	267318	20.566	243077	20.566	224	20.566	0	20.566	0	20.566	1474	20.566	0
20.572	141642	20.572	179186	20.572	160725	20.579	273085	20.573	238788	20.572	0	20.572	263	20.572	0	20.572	1795	20.573	0
20.579	138811	20.579	177888	20.579	164411	20.585	267628	20.579	241512	20.579	211	20.579	0	20.579	0	20.579	1603	20.579	229
20.585	136668	20.585	179700	20.585	160628	20.591	264071	20.585	248998	20.585	0	20.585	193	20.585	0	20.585	1584	20.585	0
[truncated: 2,752 more rows]

## Sheet: Figure 2b
Empty Vector	TIC	mosDEF	TIC	1D-3-O-MSO standard	TIC	(+)-1D-Ononitol standard	TIC
Retention time (min)	Counts	Retention time (min)	Counts	Retention time (min)	Counts	Retention time (min)	Counts
8.093	1362574	8.093	1382312	8.093	2006976	8.093	1988302
8.099	1354690	8.099	1362792	8.099	1978056	8.099	1999328
8.106	1321626	8.106	1360483	8.106	1984181	8.106	1941944
8.112	1326841	8.112	1353588	8.112	1920275	8.112	1944026
8.118	1322828	8.118	1323089	8.118	1890368	8.118	1881570
8.124	1325480	8.124	1349853	8.124	1859504	8.124	1881324
8.131	1349566	8.131	1361765	8.131	1818489	8.131	1858337
8.137	1372897	8.137	1362311	8.137	1808793	8.137	1813674
8.143	1383604	8.143	1376289	8.143	1757032	8.143	1796096
8.149	1386481	8.149	1412502	8.149	1724716	8.149	1769062
8.156	1405431	8.156	1447289	8.156	1680219	8.156	1746937
8.162	1391705	8.162	1499012	8.162	1674404	8.162	1739756
8.168	1369431	8.168	1522768	8.168	1627553	8.168	1677385
8.174	1359135	8.174	1567360	8.174	1594753	8.175	1626767
8.181	1336779	8.181	1590759	8.181	1570320	8.181	1608206
8.187	1305400	8.187	1629037	8.187	1551637	8.187	1538090
8.193	1303344	8.193	1637312	8.193	1525220	8.193	1531442
8.2	1283747	8.2	1602951	8.199	1503291	8.2	1492236
8.206	1302897	8.206	1579051	8.206	1484725	8.206	1490853
8.212	1277206	8.212	1512220	8.212	1461707	8.212	1446713
8.218	1260709	8.218	1440334	8.218	1462582	8.218	1422504
8.225	1247643	8.225	1411572	8.224	1446802	8.225	1401819
8.231	1228273	8.231	1365629	8.231	1427748	8.231	1384512
8.237	1207416	8.237	1299930	8.237	1425364	8.237	1368499
8.243	1196595	8.243	1274174	8.243	1416641	8.243	1379823
8.25	1163911	8.25	1258867	8.249	1388803	8.25	1351381
8.256	1154728	8.256	1219535	8.256	1387047	8.256	1322936
8.262	1134717	8.262	1185543	8.262	1365818	8.262	1309152
8.268	1114865	8.268	1162960	8.268	1339230	8.268	1313857
8.275	1088599	8.275	1142677	8.274	1326892	8.275	1304276
8.281	1070911	8.281	1118059	8.281	1319850	8.281	1294134
8.287	1036924	8.287	1104954	8.287	1298602	8.287	1265839
8.293	1047654	8.293	1085632	8.293	1278593	8.293	1240241
8.3	1031206	8.3	1078111	8.3	1264643	8.3	1256764
8.306	1038099	8.306	1061814	8.306	1289617	8.306	1232018
8.312	1019812	8.312	1059855	8.312	1243264	8.312	1218940
8.318	1017568	8.318	1066545	8.318	1226677	8.318	1208657
8.325	1002699	8.325	1051534	8.325	1216172	8.325	1207842
8.331	1002636	8.331	1047829	8.331	1213125	8.331	1191756
8.337	995941	8.337	1028458	8.337	1212071	8.337	1178460
8.343	986409	8.343	1031080	8.343	1182935	8.343	1163317
8.35	956973	8.35	1013306	8.35	1187471	8.35	1158365
8.356	959079	8.356	990479	8.356	1198808	8.356	1150419
8.362	958876	8.362	1004805	8.362	1165286	8.362	1138028
8.368	941016	8.368	982354	8.368	1157933	8.368	1141860
8.375	944489	8.375	970167	8.375	1125071	8.375	1128119
8.381	936413	8.381	968093	8.381	1138770	8.381	1124388
8.387	899341	8.387	945624	8.387	1117443	8.387	1136243
8.393	898725	8.393	939244	8.393	1112039	8.393	1108860
8.4	883104	8.4	931670	8.4	1125716	8.4	1100976
8.406	874029	8.406	916845	8.406	1092514	8.406	1085091
8.412	863265	8.412	905103	8.412	1104975	8.412	1097484
8.418	864402	8.418	895085	8.418	1095446	8.418	1095221
8.425	831418	8.425	871552	8.425	1109048	8.425	1096496
8.431	831350	8.431	858021	8.431	1082198	8.431	1072227
8.437	822301	8.437	844213	8.437	1069539	8.437	1050716
8.443	799899	8.443	844017	8.443	1071109	8.443	1050441
8.45	801907	8.45	828323	8.45	1060407	8.45	1045678
8.456	788801	8.456	814150	8.456	1062162	8.456	1048142
8.462	776947	8.462	795172	8.462	1041927	8.462	1048833
8.468	764961	8.468	795273	8.468	1076483	8.469	1024753
8.475	758871	8.475	782837	8.475	1041084	8.475	1025757
8.481	745932	8.481	777386	8.481	1051625	8.481	1018759
8.487	745068	8.487	771634	8.487	1037979	8.487	1020368
8.493	730384	8.493	759186	8.493	1020695	8.494	1006085
8.5	727774	8.5	741532	8.5	1024659	8.5	1019539
8.506	718737	8.506	736517	8.506	1000537	8.506	992345
8.512	708918	8.512	731260	8.512	1008304	8.512	995992
8.519	704665	8.519	720803	8.518	1019543	8.519	990197
8.525	704186	8.525	721824	8.525	990933	8.525	995735
8.531	702952	8.531	717715	8.531	1012951	8.531	986627
8.537	700215	8.537	709006	8.537	1029637	8.537	984128
8.544	693565	8.544	708478	8.543	991268	8.544	972595
8.55	693346	8.55	704503	8.55	991304	8.55	971838
8.556	677419	8.556	699213	8.556	998077	8.556	963720
8.562	668974	8.562	684659	8.562	985930	8.562	949283
8.569	668779	8.569	690056	8.568	987171	8.569	963505
8.575	671547	8.575	684536	8.575	972962	8.575	958475
8.581	663036	8.581	681929	8.581	966511	8.581	956945
8.587	653965	8.587	684641	8.587	995363	8.587	941563
8.594	665218	8.594	673947	8.594	962114	8.594	949558
8.6	645286	8.6	674459	8.6	952608	8.6	948974
8.606	656724	8.606	682413	8.606	950290	8.606	936061
8.612	648718	8.612	658618	8.612	947358	8.612	926390
8.619	650545	8.619	672488	8.619	942409	8.619	935547
8.625	646687	8.625	673811	8.625	936243	8.625	931403
8.631	642053	8.631	670607	8.631	962247	8.631	917692
8.637	640368	8.637	660878	8.637	929437	8.637	931692
8.644	628257	8.644	668626	8.644	929692	8.644	916902
8.65	635274	8.65	668005	8.65	929288	8.65	905087
8.656	629358	8.656	666425	8.656	923633	8.656	909340
8.662	629306	8.662	669912	8.662	923586	8.662	892388
8.669	634025	8.669	669940	8.669	924665	8.669	898510
8.675	632578	8.675	672472	8.675	919628	8.675	890270
8.681	637516	8.681	673878	8.681	917025	8.681	895563
8.687	636046	8.687	678084	8.687	908650	8.687	898728
8.694	629465	8.694	675934	8.694	923381	8.694	888842
8.7	625988	8.7	673970	8.7	910753	8.7	907111
8.706	636209	8.706	679961	8.706	907172	8.706	895086
8.712	616838	8.712	676736	8.712	896747	8.712	883753
8.719	621409	8.719	668822	8.719	901940	8.719	889244
8.725	624149	8.725	656229	8.725	897136	8.725	879216
8.731	614793	8.731	667478	8.731	891031	8.731	894302
8.737	616607	8.737	652857	8.737	892108	8.737	878698
8.744	608899	8.744	652367	8.744	884194	8.744	901368
8.75	615095	8.75	649442	8.75	885246	8.75	893682
8.756	599770	8.756	641992	8.756	893665	8.756	876471
8.762	603336	8.762	638860	8.762	899129	8.763	869499
8.769	585671	8.769	644429	8.769	883291	8.769	877040
8.775	592926	8.775	638085	8.775	881886	8.775	870855
8.781	586312	8.781	638697	8.781	889919	8.781	866678
8.787	591808	8.787	621316	8.787	872791	8.788	864728
8.794	581033	8.794	627580	8.794	865833	8.794	862201
8.8	576615	8.8	633982	8.8	869876	8.8	860895
8.806	586585	8.806	623827	8.806	868595	8.806	855823
8.813	586459	8.813	621169	8.812	855775	8.813	854037
8.819	585214	8.819	622104	8.819	877825	8.819	861674
8.825	585423	8.825	614497	8.825	858908	8.825	840828
8.831	581808	8.831	614077	8.831	848956	8.831	847005
8.838	576401	8.838	622031	8.837	842541	8.838	842119
8.844	567796	8.844	614830	8.844	850601	8.844	844311
8.85	567429	8.85	611303	8.85	846566	8.85	852513
8.856	564424	8.856	603325	8.856	851000	8.856	829973
8.863	569015	8.863	604876	8.862	853738	8.863	844703
8.869	563037	8.869	595493	8.869	841059	8.869	846470
8.875	555915	8.875	596099	8.875	845930	8.875	826698
8.881	558418	8.881	591628	8.881	837260	8.881	815222
8.888	549699	8.888	593111	8.888	836055	8.888	828934
8.894	558625	8.894	588292	8.894	847181	8.894	814199
8.9	544600	8.9	582113	8.9	834256	8.9	824028
8.906	547044	8.906	577140	8.906	833631	8.906	805634
8.913	543971	8.913	589469	8.913	835523	8.913	800974
8.919	542261	8.919	576391	8.919	826140	8.919	813084
8.925	547546	8.925	578852	8.925	826169	8.925	808804
8.931	546360	8.931	578165	8.931	828515	8.931	801000
8.938	540299	8.938	569420	8.938	824999	8.938	796282
8.944	537145	8.944	572063	8.944	823182	8.944	800431
8.95	541958	8.95	572178	8.95	821788	8.95	804066
8.956	540655	8.956	556082	8.956	820775	8.956	797859
8.963	541179	8.963	567774	8.963	823737	8.963	788604
8.969	534570	8.969	562716	8.969	838664	8.969	810037
8.975	533727	8.975	553912	8.975	817110	8.975	778362
8.981	528209	8.981	551773	8.981	812436	8.981	802893
8.988	530679	8.988	552578	8.988	818146	8.988	798213
8.994	529210	8.994	559540	8.994	814081	8.994	787220
9	536607	9	557132	9	809883	9	777489
9.006	530534	9.006	553509	9.006	807644	9.006	781718
9.013	531845	9.013	550122	9.013	822329	9.013	780791
9.019	521302	9.019	548386	9.019	806950	9.019	774256
9.025	522768	9.025	554968	9.025	807345	9.025	773947
9.031	529311	9.031	553848	9.031	795781	9.031	767251
9.038	517562	9.038	554922	9.038	787822	9.038	775291
9.044	522152	9.044	546107	9.044	799582	9.044	775435
9.05	520296	9.05	542091	9.05	796344	9.05	777384
9.056	524188	9.056	549812	9.056	805789	9.056	764828
9.063	517033	9.063	544654	9.063	807439	9.063	769432
9.069	519599	9.069	540234	9.069	795620	9.069	783735
9.075	515971	9.075	541040	9.075	789907	9.075	765451
9.082	515362	9.082	536926	9.081	801202	9.082	768513
9.088	507731	9.088	545960	9.088	791450	9.088	754309
9.094	511457	9.094	525125	9.094	786440	9.094	749557
9.1	515622	9.1	528356	9.1	791208	9.1	748450
9.107	506080	9.107	531457	9.106	793538	9.107	753704
9.113	503462	9.113	534988	9.113	775031	9.113	744804
9.119	507505	9.119	537117	9.119	783988	9.119	747441
9.125	500586	9.125	533887	9.125	786208	9.125	762552
9.132	505598	9.132	528727	9.131	773834	9.132	748410
9.138	501429	9.138	530880	9.138	776253	9.138	751286
9.144	506822	9.144	515840	9.144	776444	9.144	743959
9.15	494564	9.15	529743	9.15	777509	9.15	740947
9.157	502569	9.157	529807	9.156	786576	9.157	760120
9.163	500586	9.163	527762	9.163	769682	9.163	756047
9.169	506760	9.169	526246	9.169	774035	9.169	765939
9.175	504399	9.175	531012	9.175	777679	9.175	756089
9.182	509453	9.182	538039	9.181	769307	9.182	749227
9.188	506764	9.188	529482	9.188	769326	9.188	742430
9.194	509400	9.194	532984	9.194	767425	9.194	742084
9.2	520763	9.2	529918	9.2	771200	9.2	734621
9.207	537685	9.207	542545	9.207	766824	9.207	748956
9.213	553653	9.213	556585	9.213	763090	9.213	736996
9.219	585241	9.219	564375	9.219	764844	9.219	746305
9.225	627586	9.225	592102	9.225	768518	9.225	742039
9.232	663417	9.232	606784	9.232	758155	9.232	736078
9.238	704936	9.238	625516	9.238	761626	9.238	740284
9.244	721148	9.244	634979	9.244	765063	9.244	727952
9.25	729015	9.25	633555	9.25	766776	9.25	739048
9.257	755070	9.257	649319	9.257	756871	9.257	734910
9.263	761217	9.263	652461	9.263	752393	9.263	731150
9.269	771647	9.269	650815	9.269	751836	9.269	721862
9.275	765496	9.275	647513	9.275	756871	9.275	721412
9.282	754769	9.282	656590	9.282	766885	9.282	722216
9.288	740259	9.288	648340	9.288	761006	9.288	733044
9.294	718223	9.294	640851	9.294	760394	9.294	716149
9.3	692397	9.3	634481	9.3	739946	9.3	719699
9.307	686004	9.307	616344	9.307	751498	9.307	723937
9.313	664726	9.313	621061	9.313	762567	9.313	725970
9.319	663226	9.319	606409	9.319	746263	9.319	716724
9.325	649866	9.325	591247	9.325	763348	9.325	717996
9.332	649955	9.332	577271	9.332	752435	9.332	709158
9.338	626940	9.338	579357	9.338	740975	9.338	714134
9.344	619850	9.344	591166	9.344	746336	9.344	719567
9.35	622787	9.35	583260	9.35	737927	9.351	716085
9.357	608298	9.357	589329	9.357	733358	9.357	702853
9.363	617174	9.363	582042	9.363	762815	9.363	703128
9.369	609975	9.369	589038	9.369	738657	9.369	709330
9.376	628084	9.376	591362	9.375	756220	9.376	710066
9.382	632532	9.382	600022	9.382	744185	9.382	704488
9.388	654047	9.388	599575	9.388	746021	9.388	712178
9.394	649235	9.394	604649	9.394	735749	9.394	710952
9.401	648849	9.401	606178	9.4	747992	9.401	705901
9.407	662641	9.407	607246	9.407	735331	9.407	692529
9.413	647120	9.413	613653	9.413	738328	9.413	704421
9.419	661905	9.419	616577	9.419	744761	9.419	702806
9.426	658714	9.426	612418	9.425	731511	9.426	684814
9.432	647509	9.432	607652	9.432	725831	9.432	711012
9.438	655064	9.438	602424	9.438	727618	9.438	694317
9.444	648153	9.444	593016	9.444	733310	9.444	712919
9.451	648952	9.451	595739	9.45	736542	9.451	695458
9.457	642969	9.457	596596	9.457	744440	9.457	716381
9.463	642606	9.463	597295	9.463	746196	9.463	700411
9.469	635054	9.469	595321	9.469	731663	9.469	699838
9.476	632847	9.476	615515	9.476	725988	9.476	705619
9.482	635516	9.482	614987	9.482	742100	9.482	709767
9.488	630283	9.488	619362	9.488	727780	9.488	697022
9.494	637110	9.494	616741	9.494	746771	9.494	694974
9.501	631639	9.501	624116	9.501	735426	9.501	704415
9.507	623200	9.507	623380	9.507	750566	9.507	716967
9.513	615590	9.513	621455	9.513	731136	9.513	705242
9.519	611684	9.519	626765	9.519	740184	9.519	722963
9.526	599273	9.526	638265	9.526	732355	9.526	698891
9.532	582282	9.532	639358	9.532	736288	9.532	719399
9.538	570982	9.538	635308	9.538	740233	9.538	705003
9.544	545839	9.544	640089	9.544	742161	9.544	703582
9.551	534985	9.551	627050	9.551	731478	9.551	703388
9.557	527640	9.557	607123	9.557	720665	9.557	700992
9.563	519627	9.563	590529	9.563	719640	9.563	713308
9.569	507285	9.569	564352	9.569	723766	9.569	707297
9.576	500925	9.576	549938	9.576	720768	9.576	702562
9.582	492081	9.582	541715	9.582	720659	9.582	697241
9.588	497043	9.588	520104	9.588	721543	9.588	698681
9.594	492507	9.594	506737	9.594	723967	9.594	698460
9.601	491494	9.601	506200	9.601	729148	9.601	715566
9.607	485518	9.607	501563	9.607	718617	9.607	709596
9.613	484211	9.613	504657	9.613	724390	9.613	697704
9.619	485650	9.619	507496	9.619	718764	9.619	688045
9.626	483245	9.626	495394	9.626	724393	9.626	690222
9.632	474311	9.632	506232	9.632	717386	9.632	686182
9.638	475674	9.638	498314	9.638	714901	9.638	683918
9.644	475635	9.644	495865	9.644	706509	9.645	686021
9.651	472506	9.651	495786	9.651	728485	9.651	673143
9.657	470768	9.657	496749	9.657	722325	9.657	675344
9.663	464161	9.663	501346	9.663	710793	9.663	682350
9.67	466742	9.67	499513	9.669	703855	9.67	678007
9.676	463901	9.676	491700	9.676	708879	9.676	690373
9.682	462235	9.682	496773	9.682	713134	9.682	665672
9.688	450354	9.688	500894	9.688	703238	9.688	684701
9.695	449517	9.695	491777	9.694	705017	9.695	673757
9.701	455897	9.701	492917	9.701	721033	9.701	655629
9.707	444220	9.707	485591	9.707	703413	9.707	659602
9.713	443539	9.713	485805	9.713	698541	9.713	652377
9.72	446584	9.72	466378	9.719	706759	9.72	667603
9.726	437654	9.726	467019	9.726	702019	9.726	662606
9.732	434257	9.732	473160	9.732	697573	9.732	632794
9.738	425582	9.738	460843	9.738	691155	9.738	650637
9.745	427982	9.745	454460	9.744	687512	9.745	649761
9.751	421861	9.751	454716	9.751	695055	9.751	649478
9.757	416245	9.757	450389	9.757	689632	9.757	634726
9.763	419003	9.763	442095	9.763	682280	9.763	637321
9.77	412365	9.77	435205	9.77	692947	9.77	638339
9.776	410173	9.776	439527	9.776	688933	9.776	643209
9.782	415708	9.782	441538	9.782	692691	9.782	649156
9.788	412385	9.788	439662	9.788	690897	9.788	636312
9.795	419027	9.795	441097	9.795	696274	9.795	645578
9.801	406965	9.801	442898	9.801	686801	9.801	623207
9.807	407916	9.807	435313	9.807	687620	9.807	642633
9.813	417791	9.813	442835	9.813	681476	9.813	639056
9.82	408740	9.82	442987	9.82	676351	9.82	635228
9.826	411418	9.826	453242	9.826	687789	9.826	632070
9.832	421151	9.832	445150	9.832	676977	9.832	642639
9.838	421166	9.838	456779	9.838	679827	9.838	628604
9.845	423304	9.845	462337	9.845	679732	9.845	634056
9.851	428649	9.851	479904	9.851	679866	9.851	634925
9.857	428370	9.857	484090	9.857	677845	9.857	634572
9.863	427710	9.863	485502	9.863	691791	9.863	637336
9.87	422684	9.87	499813	9.87	677028	9.87	630782
9.876	424401	9.876	503578	9.876	690276	9.876	634161
9.882	425395	9.882	509079	9.882	706037	9.882	632037
9.888	428194	9.888	501331	9.888	702519	9.888	642819
9.895	434140	9.895	504504	9.895	698612	9.895	644985
9.901	428520	9.901	499133	9.901	705060	9.901	631040
9.907	426747	9.907	508401	9.907	711676	9.907	628457
9.913	427426	9.913	498472	9.913	712483	9.913	637322
9.92	418211	9.92	489683	9.92	716999	9.92	633386
9.926	424131	9.926	486791	9.926	706313	9.926	622523
9.932	422248	9.932	489041	9.932	715317	9.932	622628
9.938	423894	9.938	479883	9.938	699932	9.939	634057
9.945	427923	9.945	492406	9.945	699165	9.945	635339
9.951	429568	9.951	515530	9.951	714388	9.951	623708
9.957	439687	9.957	537192	9.957	709379	9.957	621529
9.963	450019	9.963	562888	9.963	715379	9.964	625635
9.97	457006	9.97	582280	9.97	705311	9.97	636442
9.976	459156	9.976	598112	9.976	704811	9.976	633866
9.982	456100	9.982	615920	9.982	709447	9.982	617710
9.989	466717	9.989	626578	9.988	704456	9.989	617734
9.995	461236	9.995	623319	9.995	709060	9.995	625471
10.001	465858	10.001	625992	10.001	710964	10.001	612102
10.007	466573	10.007	638329	10.007	688103	10.007	624803
10.014	465456	10.014	642628	10.013	696625	10.014	618313
10.02	457894	10.02	640204	10.02	699705	10.02	613351
10.026	461368	10.026	636089	10.026	697425	10.026	634841
10.032	453119	10.032	625730	10.032	684387	10.032	609631
10.039	449799	10.039	616882	10.038	701698	10.039	606598
10.045	445625	10.045	609343	10.045	687612	10.045	610792
10.051	446855	10.051	602627	10.051	683104	10.051	614506
10.057	439513	10.057	597447	10.057	679267	10.057	626239
10.064	435954	10.064	586685	10.064	680213	10.064	609235
10.07	430287	10.07	583683	10.07	675728	10.07	608762
10.076	428516	10.076	574385	10.076	671825	10.076	611212
10.082	421901	10.082	571450	10.082	678695	10.082	614695
10.089	436624	10.089	559629	10.089	666028	10.089	610157
10.095	423221	10.095	565653	10.095	660042	10.095	615272
10.101	436207	10.101	553153	10.101	665946	10.101	608872
10.107	437069	10.107	555612	10.107	659402	10.107	610345
10.114	439128	10.114	545170	10.114	656632	10.114	603623
10.12	443708	10.12	547997	10.12	673730	10.12	609858
10.126	450092	10.126	537569	10.126	658820	10.126	605513
10.132	467528	10.132	532353	10.132	658818	10.132	598195
10.139	465895	10.139	532934	10.139	645735	10.139	611023
10.145	466624	10.145	535098	10.145	659570	10.145	603263
10.151	463475	10.151	539491	10.151	650545	10.151	606557
10.157	466267	10.157	555969	10.157	648910	10.157	611960
10.164	462686	10.164	543680	10.164	654612	10.164	609785
10.17	452411	10.17	547954	10.17	637408	10.17	612043
10.176	457268	10.176	549893	10.176	645501	10.176	600807
10.182	449505	10.182	555923	10.182	651329	10.182	600546
10.189	444410	10.189	539845	10.189	643651	10.189	600627
10.195	437495	10.195	541356	10.195	645537	10.195	605278
10.201	430762	10.201	527064	10.201	632832	10.201	604819
10.207	433256	10.207	523718	10.207	656825	10.207	602632
10.214	424348	10.214	496042	10.214	633480	10.214	588640
10.22	420804	10.22	491635	10.22	642068	10.22	597712
10.226	415075	10.226	484413	10.226	637584	10.226	598173
10.232	407962	10.232	470662	10.232	628860	10.233	592155
10.239	408469	10.239	468790	10.239	642905	10.239	606403
10.245	406376	10.245	458698	10.245	639272	10.245	593767
10.251	405920	10.251	448110	10.251	637382	10.251	593161
10.257	402493	10.257	459658	10.257	640218	10.258	587299
10.264	401790	10.264	450041	10.264	637190	10.264	589668
10.27	405400	10.27	448920	10.27	636924	10.27	581744
10.276	408701	10.276	452129	10.276	638855	10.276	588957
10.283	413351	10.283	458522	10.282	639932	10.283	587374
10.289	418089	10.289	463743	10.289	634015	10.289	594124
10.295	413516	10.295	483866	10.295	647470	10.295	593353
10.301	423257	10.301	503096	10.301	628948	10.301	587270
10.308	424223	10.308	514574	10.307	651412	10.308	584116
10.314	426329	10.314	525517	10.314	655019	10.314	591169
10.32	428552	10.32	532829	10.32	649187	10.32	582092
10.326	431464	10.326	538061	10.326	652224	10.326	588591
10.333	433807	10.333	533069	10.332	651505	10.333	588622
10.339	428570	10.339	535546	10.339	664788	10.339	586646
10.345	424587	10.345	534166	10.345	663892	10.345	587022
10.351	419388	10.351	531621	10.351	658531	10.351	575198
10.358	418310	10.358	527320	10.358	664635	10.358	581299
10.364	421948	10.364	516299	10.364	659893	10.364	586187
10.37	409654	10.37	497941	10.37	665323	10.37	589409
10.376	408762	10.376	496253	10.376	659933	10.376	581346
10.383	405507	10.383	489519	10.383	657316	10.383	589828
10.389	407897	10.389	467458	10.389	660225	10.389	572670
10.395	398512	10.395	470639	10.395	665899	10.395	573850
10.401	401491	10.401	467762	10.401	661774	10.401	576961
10.408	399212	10.408	461249	10.408	665689	10.408	573951
10.414	391334	10.414	452324	10.414	660117	10.414	584185
10.42	388235	10.42	446979	10.42	665066	10.42	574311
10.426	384947	10.426	448233	10.426	668156	10.426	566447
10.433	387675	10.433	434655	10.433	661866	10.433	566322
10.439	382171	10.439	432780	10.439	655776	10.439	584498
10.445	382987	10.445	429259	10.445	652263	10.445	565740
10.451	382695	10.451	422239	10.451	645450	10.451	580266
10.458	380193	10.458	428316	10.458	655060	10.458	561388
10.464	383697	10.464	424217	10.464	649096	10.464	568924
10.47	391583	10.47	428737	10.47	644793	10.47	564193
10.476	391678	10.476	432469	10.476	652852	10.476	564835
10.483	382627	10.483	429125	10.483	649231	10.483	562777
10.489	387976	10.489	430373	10.489	648411	10.489	567662
10.495	386536	10.495	428783	10.495	635922	10.495	567420
10.501	382293	10.501	426351	10.501	641685	10.501	560899
10.508	391564	10.508	428512	10.508	633173	10.508	560375
10.514	373942	10.514	423577	10.514	636502	10.514	573144
10.52	380550	10.52	426272	10.52	633129	10.52	549506
10.526	386308	10.526	433139	10.526	629005	10.527	563174
10.533	385832	10.533	415416	10.533	630502	10.533	559658
10.539	370624	10.539	417527	10.539	628450	10.539	560842
10.545	383585	10.545	414232	10.545	630662	10.545	556329
10.551	382751	10.551	410666	10.551	622455	10.552	564233
10.558	380596	10.558	405585	10.558	624061	10.558	557250
10.564	384807	10.564	407844	10.564	621502	10.564	556627
10.57	387481	10.57	417398	10.57	614745	10.57	557836
10.577	391468	10.577	411541	10.576	617003	10.577	565560
10.583	398036	10.583	408862	10.583	617986	10.583	561962
10.589	393040	10.589	417318	10.589	603247	10.589	557546
10.595	394199	10.595	419675	10.595	617973	10.595	560694
10.602	390952	10.602	416397	10.601	613953	10.602	552862
10.608	397349	10.608	415968	10.608	617701	10.608	557095
10.614	390912	10.614	419053	10.614	606188	10.614	558011
10.62	392398	10.62	418523	10.62	608880	10.62	560886
10.627	387593	10.627	416124	10.626	616881	10.627	561519
10.633	390353	10.633	422526	10.633	614051	10.633	548926
10.639	393476	10.639	418434	10.639	607670	10.639	554240
10.645	390419	10.645	416821	10.645	611573	10.645	555524
10.652	392706	10.652	408683	10.652	617107	10.652	563100
10.658	381274	10.658	414590	10.658	622476	10.658	552428
10.664	383451	10.664	413709	10.664	610894	10.664	552527
10.67	384563	10.67	413640	10.67	616416	10.67	551584
10.677	382415	10.677	424849	10.677	615367	10.677	546318
10.683	379469	10.683	416605	10.683	612649	10.683	551093
10.689	387389	10.689	416599	10.689	616590	10.689	551670
10.695	384745	10.695	417142	10.695	603409	10.695	563902
10.702	392433	10.702	425419	10.702	608682	10.702	561190
10.708	382004	10.708	413969	10.708	611019	10.708	549656
10.714	386826	10.714	415350	10.714	609279	10.714	547560
10.72	381051	10.72	413880	10.72	606218	10.72	558570
10.727	387540	10.727	417522	10.727	610608	10.727	552809
10.733	386135	10.733	416615	10.733	600117	10.733	560128
10.739	374116	10.739	405979	10.739	607433	10.739	558600
10.745	377243	10.745	410537	10.745	603949	10.745	545882
10.752	377053	10.752	411440	10.752	602540	10.752	554360
10.758	380272	10.758	404622	10.758	607455	10.758	544288
10.764	368103	10.764	396958	10.764	607647	10.764	542522
10.77	369299	10.77	401601	10.77	608091	10.77	550922
10.777	374377	10.777	401316	10.777	619010	10.777	549014
10.783	369113	10.783	399494	10.783	614445	10.783	549471
10.789	370337	10.789	392182	10.789	612360	10.789	547226
10.795	364085	10.795	389264	10.795	610587	10.795	545707
10.802	366114	10.802	386799	10.802	621689	10.802	543978
10.808	352351	10.808	383146	10.808	618402	10.808	553340
10.814	358647	10.814	382014	10.814	600922	10.814	549758
10.82	353318	10.82	386137	10.82	607121	10.821	550092
10.827	357490	10.827	383484	10.827	607232	10.827	556049
10.833	360170	10.833	384918	10.833	599286	10.833	542786
10.839	359316	10.839	376408	10.839	612263	10.839	548299
10.845	365706	10.845	375229	10.845	597955	10.846	541265
10.852	359591	10.852	381868	10.852	604797	10.852	553024
10.858	367884	10.858	377664	10.858	595318	10.858	549267
10.864	373564	10.864	389447	10.864	588833	10.864	551725
10.871	365502	10.871	387171	10.87	604899	10.871	557310
10.877	368154	10.877	391495	10.877	593282	10.877	546340
10.883	374472	10.883	377717	10.883	597953	10.883	543404
10.889	366117	10.889	382145	10.889	608703	10.889	551351
10.896	361519	10.896	374179	10.895	597160	10.896	538162
10.902	367286	10.902	374864	10.902	595329	10.902	537928
10.908	364686	10.908	373908	10.908	598814	10.908	538708
10.914	364566	10.914	368396	10.914	592083	10.914	531472
10.921	358749	10.921	373276	10.92	594169	10.921	538555
10.927	365624	10.927	361637	10.927	595858	10.927	534620
10.933	351211	10.933	362658	10.933	598053	10.933	534080
10.939	355786	10.939	363478	10.939	582495	10.939	526941
10.946	348354	10.946	361649	10.946	597750	10.946	530991
10.952	346337	10.952	354290	10.952	588389	10.952	530538
10.958	343266	10.958	360361	10.958	585649	10.958	521621
10.964	352831	10.964	356898	10.964	584218	10.964	523957
10.971	351324	10.971	359818	10.971	595825	10.971	519106
10.977	352491	10.977	358171	10.977	581838	10.977	534183
10.983	352775	10.983	355813	10.983	587720	10.983	528712
10.989	344030	10.989	355965	10.989	579618	10.989	521071
10.996	344233	10.996	361221	10.996	589146	10.996	524027
11.002	342355	11.002	349700	11.002	578907	11.002	524015
11.008	349646	11.008	353609	11.008	573117	11.008	522618
11.014	346099	11.014	351484	11.014	577871	11.014	515693
11.021	345560	11.021	354258	11.021	567925	11.021	518368
11.027	345300	11.027	354436	11.027	571688	11.027	524628
11.033	343597	11.033	361065	11.033	573397	11.033	527218
11.039	343833	11.039	359301	11.039	571899	11.039	518976
11.046	343282	11.046	360183	11.046	577448	11.046	525104
11.052	342045	11.052	364188	11.052	577293	11.052	528693
11.058	344657	11.058	362384	11.058	574941	11.058	522807
11.064	350350	11.064	362504	11.064	590104	11.064	522349
11.071	347779	11.071	367496	11.071	578629	11.071	525255
11.077	348700	11.077	368586	11.077	582166	11.077	525962
11.083	350142	11.083	369497	11.083	585175	11.083	515044
11.089	343625	11.089	363930	11.089	585438	11.089	518716
11.096	363002	11.096	375697	11.096	590769	11.096	527769
11.102	348895	11.102	376290	11.102	585604	11.102	532904
11.108	350161	11.108	376691	11.108	579502	11.108	527094
11.114	353486	11.114	369961	11.114	576508	11.115	541122
11.121	343414	11.121	365188	11.121	590943	11.121	529473
11.127	341262	11.127	365894	11.127	579035	11.127	532782
11.133	345275	11.133	361452	11.133	588566	11.133	544269
11.139	346953	11.139	360519	11.139	624316	11.14	586209
11.146	360278	11.146	368189	11.146	660246	11.146	649374
11.152	381699	11.152	393278	11.152	786194	11.152	802728
11.158	427397	11.158	421149	11.158	1038417	11.158	1046094
11.165	489085	11.165	487225	11.164	1497068	11.165	1447479
11.171	586014	11.171	589802	11.171	2208282	11.171	1924356
11.177	693930	11.177	709633	11.177	3212564	11.177	2473417
11.183	815851	11.183	836034	11.183	4307170	11.183	2940000
11.19	911112	11.19	930890	11.189	5338948	11.19	3303502
11.196	990396	11.196	1034814	11.196	5977722	11.196	3546417
11.202	1027988	11.202	1107478	11.202	6182815	11.202	3761590
11.208	1040637	11.208	1141559	11.208	6059552	11.208	3980366
11.215	1048796	11.215	1161057	11.214	5660238	11.215	4246462
11.221	1049914	11.221	1144784	11.221	5118844	11.221	4484687
11.227	1039620	11.227	1120593	11.227	4752810	11.227	4771547
11.233	1013271	11.233	1071356	11.233	4613345	11.233	4841188
11.24	962757	11.24	1027029	11.24	4635031	11.24	4743561
11.246	919661	11.246	978678	11.246	4685135	11.246	4595569
11.252	881028	11.252	933369	11.252	4648931	11.252	4368282
11.258	827461	11.258	878898	11.258	4520878	11.258	4123477
11.265	809866	11.265	852125	11.265	4351510	11.265	3910842
11.271	784171	11.271	817161	11.271	4101563	11.271	3745487
11.277	749280	11.277	780486	11.277	3835019	11.277	3510726
11.283	727738	11.283	742252	11.283	3548760	11.283	3259338
11.29	701804	11.29	721595	11.29	3285504	11.29	3117578
11.296	684932	11.296	701067	11.296	3104834	11.296	2965571
11.302	663561	11.302	670585	11.302	2933473	11.302	2826743
11.308	648242	11.308	653590	11.308	2807555	11.308	2682431
11.315	633937	11.315	627362	11.315	2625251	11.315	2553290
11.321	608414	11.321	616202	11.321	2444560	11.321	2414754
11.327	595217	11.327	601544	11.327	2243849	11.327	2243993
11.333	582985	11.333	579205	11.333	2022980	11.333	2046044
11.34	567674	11.34	571879	11.34	1760403	11.34	1801633
11.346	545117	11.346	548509	11.346	1462177	11.346	1481432
11.352	525660	11.352	537771	11.352	1201290	11.352	1181995
11.358	506213	11.358	516368	11.358	976433	11.358	898609
11.365	467826	11.365	496301	11.365	803032	11.365	689187
11.371	446575	11.371	463340	11.371	688105	11.371	576356
11.377	402960	11.377	436367	11.377	623870	11.377	482613
11.383	371581	11.383	398269	11.383	579365	11.383	450121
11.39	358987	11.39	374454	11.39	556170	11.39	426727
11.396	335142	11.396	361252	11.396	543934	11.396	419926
11.402	328779	11.402	337040	11.402	525448	11.402	418136
11.408	317255	11.408	322780	11.408	520008	11.409	425122
11.415	309280	11.415	322463	11.415	510097	11.415	421536
11.421	309042	11.421	317833	11.421	517693	11.421	415786
11.427	307335	11.427	310991	11.427	506452	11.427	421251
11.433	306567	11.433	317328	11.433	511650	11.434	422934
11.44	305344	11.44	315295	11.44	510004	11.44	422763
11.446	304156	11.446	314954	11.446	499926	11.446	421938
11.452	309495	11.452	316240	11.452	505776	11.452	424700
11.459	301381	11.459	321490	11.458	500324	11.459	420360
11.465	304879	11.465	312596	11.465	501254	11.465	437313
11.471	315934	11.471	314377	11.471	501204	11.471	427330
11.477	312800	11.477	318068	11.477	500148	11.477	429004
11.484	308935	11.484	320812	11.483	502381	11.484	431734
11.49	306374	11.49	311760	11.49	510839	11.49	428734
11.496	307061	11.496	318654	11.496	514541	11.496	428733
11.502	313652	11.502	320517	11.502	507627	11.502	434586
11.509	308836	11.509	320738	11.508	516589	11.509	432523
11.515	305165	11.515	327996	11.515	509441	11.515	435969
11.521	310822	11.521	338885	11.521	509501	11.521	435147
11.527	304378	11.527	331889	11.527	498061	11.527	442259
11.534	305435	11.534	336334	11.534	504003	11.534	438025
11.54	303055	11.54	340158	11.54	501634	11.54	435950
11.546	305629	11.546	339248	11.546	497577	11.546	433205
11.552	308930	11.552	334969	11.552	507711	11.552	435631
11.559	306934	11.559	335886	11.559	495074	11.559	436060
11.565	308695	11.565	334751	11.565	497258	11.565	441966
11.571	308556	11.571	333191	11.571	494948	11.571	438443
11.577	303210	11.577	331132	11.577	498042	11.577	439624
11.584	307237	11.584	334550	11.584	503225	11.584	438862
11.59	304639	11.59	324801	11.59	498762	11.59	444810
11.596	305847	11.596	328528	11.596	494814	11.596	447112
11.602	306292	11.602	322677	11.602	502463	11.602	436388
11.609	300908	11.609	332853	11.609	489908	11.609	435180
11.615	302363	11.615	323820	11.615	499897	11.615	443104
11.621	299557	11.621	328370	11.621	489661	11.621	447107
11.627	300266	11.627	324100	11.627	503457	11.627	442755
11.634	307031	11.634	321459	11.634	490054	11.634	445383
11.64	302075	11.64	319220	11.64	497477	11.64	444588
11.646	306234	11.646	321760	11.646	494137	11.646	443490
11.652	312699	11.652	323594	11.652	494516	11.652	440544
11.659	302165	11.659	322973	11.659	506634	11.659	438488
11.665	309309	11.665	316039	11.665	495928	11.665	448194
11.671	306521	11.671	323364	11.671	500017	11.671	448609
11.677	306011	11.677	321926	11.677	497065	11.677	449327
11.684	304870	11.684	328927	11.684	494085	11.684	455536
11.69	311695	11.69	327743	11.69	496472	11.69	450690
11.696	307192	11.696	328109	11.696	492715	11.696	451386
11.702	305439	11.702	325913	11.702	502676	11.703	455985
11.709	311573	11.709	328752	11.709	492239	11.709	453825
11.715	311516	11.715	321006	11.715	490943	11.715	471012
11.721	299113	11.721	328575	11.721	501077	11.721	462909
11.727	316949	11.727	325009	11.727	489555	11.728	459528
11.734	314079	11.734	331615	11.734	491259	11.734	462559
11.74	305179	11.74	332749	11.74	502261	11.74	465398
11.746	315542	11.746	331630	11.746	484571	11.746	469701
11.753	321305	11.753	339110	11.752	495660	11.753	468943
11.759	314639	11.759	342394	11.759	497780	11.759	470842
11.765	322714	11.765	338716	11.765	486088	11.765	465926
11.771	324794	11.771	347237	11.771	493745	11.771	460257
11.778	323822	11.778	342243	11.777	490297	11.778	456717
11.784	323440	11.784	348601	11.784	488658	11.784	447300
11.79	331749	11.79	355092	11.79	487901	11.79	455115
11.796	333860	11.796	349079	11.796	500328	11.796	453586
11.803	329937	11.803	350888	11.802	494531	11.803	453273
11.809	335516	11.809	352474	11.809	505659	11.809	455949
11.815	327464	11.815	359383	11.815	503606	11.815	454622
11.821	328371	11.821	357057	11.821	507888	11.821	454730
11.828	335596	11.828	353760	11.828	500533	11.828	445793
11.834	326960	11.834	348872	11.834	518843	11.834	448105
11.84	321952	11.84	346298	11.84	506987	11.84	443820
11.846	329815	11.846	343222	11.846	508302	11.846	444148
11.853	319356	11.853	334044	11.853	502597	11.853	448601
11.859	316085	11.859	330306	11.859	513286	11.859	453326
11.865	316785	11.865	334930	11.865	509086	11.865	450575
11.871	326990	11.871	327627	11.871	523125	11.871	443865
11.878	325445	11.878	343428	11.878	518865	11.878	445331
11.884	326309	11.884	333574	11.884	521574	11.884	446975
11.89	328529	11.89	333360	11.89	518183	11.89	441265
11.896	328299	11.896	342656	11.896	515099	11.896	440239
11.903	330719	11.903	343441	11.903	518757	11.903	446170
11.909	335201	11.909	344427	11.909	516594	11.909	442665
11.915	333868	11.915	359382	11.915	513639	11.915	441159
11.921	342090	11.921	362334	11.921	525354	11.921	445901
11.928	342104	11.928	366312	11.928	524145	11.928	443580
11.934	344970	11.934	372455	11.934	516017	11.934	440184
11.94	346688	11.94	377567	11.94	510744	11.94	444165
11.946	344859	11.946	377737	11.946	524355	11.946	441653
11.953	348043	11.953	385534	11.953	516544	11.953	452916
11.959	348245	11.959	387692	11.959	533629	11.959	440421
11.965	350226	11.965	391874	11.965	533213	11.965	443996
11.971	342105	11.971	395991	11.971	534306	11.971	438002
11.978	350859	11.978	390723	11.978	550726	11.978	446815
11.984	339932	11.984	380192	11.984	552477	11.984	448168
11.99	335041	11.99	378121	11.99	567777	11.99	446872
11.996	339269	11.996	377732	11.996	570668	11.997	449855
12.003	336107	12.003	372929	12.003	563349	12.003	448224
12.009	341545	12.009	372887	12.009	566802	12.009	455773
12.015	337541	12.015	360665	12.015	572894	12.015	450674
12.021	327174	12.021	362465	12.021	568803	12.022	451263
12.028	331172	12.028	360866	12.028	565421	12.028	444016
12.034	332475	12.034	367719	12.034	552144	12.034	454483
12.04	321383	12.04	378531	12.04	552309	12.04	440892
12.047	340070	12.047	395719	12.046	558370	12.047	441678
12.053	329663	12.053	427479	12.053	545420	12.053	449826
12.059	334280	12.059	483023	12.059	540192	12.059	441877
12.065	341128	12.065	545586	12.065	534692	12.065	441329
12.072	341300	12.072	641104	12.071	530878	12.072	439763
12.078	342599	12.078	746160	12.078	529981	12.078	443744
12.084	337855	12.084	830463	12.084	520526	12.084	443897
12.09	331411	12.09	886561	12.09	522447	12.09	437828
12.097	332846	12.097	947009	12.096	520333	12.097	440695
12.103	331638	12.103	978001	12.103	507001	12.103	438318
12.109	336211	12.109	998093	12.109	506299	12.109	434383
12.115	334408	12.115	984588	12.115	507440	12.115	432237
12.122	331045	12.122	943972	12.122	507795	12.122	429410
12.128	326523	12.128	885261	12.128	503364	12.128	436122
12.134	318405	12.134	829812	12.134	501250	12.134	425000
12.14	322918	12.14	779280	12.14	504077	12.14	431046
12.147	319681	12.147	731685	12.147	510376	12.147	443620
12.153	314538	12.153	700391	12.153	515146	12.153	432797
12.159	315738	12.159	664146	12.159	508802	12.159	430866
12.165	319199	12.165	637177	12.165	514801	12.165	444346
12.172	319434	12.172	613856	12.172	515930	12.172	444235
12.178	318712	12.178	602663	12.178	526427	12.178	441370
12.184	315352	12.184	582619	12.184	520857	12.184	439585
12.19	312643	12.19	554901	12.19	527326	12.19	439949
12.197	315354	12.197	540024	12.197	517627	12.197	439112
12.203	314130	12.203	526562	12.203	532177	12.203	439178
12.209	318269	12.209	517961	12.209	525359	12.209	438005
12.215	324111	12.215	498972	12.215	525186	12.215	438451
12.222	338290	12.222	506138	12.222	511852	12.222	440824
12.228	332800	12.228	489171	12.228	518339	12.228	439434
12.234	335057	12.234	475343	12.234	513436	12.234	444434
12.24	346597	12.24	461147	12.24	508202	12.24	440245
12.247	351658	12.247	437694	12.247	508959	12.247	448890
12.253	350019	12.253	423316	12.253	505527	12.253	442108
12.259	344966	12.259	396674	12.259	504232	12.259	436437
12.265	350710	12.265	389709	12.265	502449	12.265	440606
12.272	346921	12.272	376100	12.272	502416	12.272	438274
12.278	343794	12.278	364693	12.278	490891	12.278	450543
12.284	335977	12.284	362560	12.284	486525	12.284	444597
12.29	334437	12.29	352100	12.29	497002	12.291	436812
12.297	331008	12.297	349889	12.297	495160	12.297	438227
12.303	323806	12.303	344720	12.303	485849	12.303	442066
12.309	326542	12.309	339981	12.309	484124	12.309	442356
12.315	324928	12.315	336650	12.315	483620	12.316	437361
12.322	315365	12.322	330793	12.322	482007	12.322	433721
12.328	313461	12.328	337765	12.328	478094	12.328	439940
12.334	315614	12.334	331978	12.334	479882	12.334	437089
12.341	324030	12.341	330474	12.34	478658	12.341	448465
12.347	316440	12.347	325842	12.347	475883	12.347	446170
12.353	314905	12.353	322429	12.353	478158	12.353	436679
12.359	311689	12.359	316683	12.359	475921	12.359	427457
12.366	310943	12.366	322305	12.365	480897	12.366	436887
12.372	313224	12.372	312515	12.372	473841	12.372	435138
12.378	305059	12.378	315991	12.378	474717	12.378	422759
12.384	304216	12.384	310265	12.384	467076	12.384	440625
12.391	301494	12.391	302902	12.39	469449	12.391	434073
12.397	306468	12.397	301465	12.397	479482	12.397	424739
12.403	296004	12.403	301768	12.403	476491	12.403	421092
12.409	295631	12.409	299488	12.409	472410	12.409	422602
12.416	291372	12.416	297814	12.416	478410	12.416	435073
12.422	286812	12.422	298299	12.422	485854	12.422	423130
12.428	295274	12.428	301939	12.428	478462	12.428	423927
12.434	295405	12.434	296466	12.434	479689	12.434	429449
12.441	292272	12.441	299228	12.441	483266	12.441	418943
12.447	289570	12.447	288816	12.447	480994	12.447	414716
12.453	292624	12.453	300231	12.453	474915	12.453	419072
12.459	287412	12.459	301645	12.459	490146	12.459	424057
12.466	287033	12.466	299599	12.466	485353	12.466	410518
12.472	285926	12.472	300724	12.472	479775	12.472	415594
12.478	292248	12.478	306046	12.478	484691	12.478	424965
12.484	284213	12.484	298289	12.484	479932	12.484	422892
12.491	286961	12.491	303611	12.491	474989	12.491	418503
12.497	290701	12.497	306535	12.497	480407	12.497	425905
12.503	292967	12.503	309706	12.503	481838	12.503	420612
12.509	291187	12.509	313016	12.509	472755	12.509	418357
12.516	298190	12.516	314071	12.516	472035	12.516	416876
12.522	293572	12.522	320118	12.522	477392	12.522	424379
12.528	296474	12.528	326733	12.528	472899	12.528	413726
12.534	281367	12.534	332759	12.534	467029	12.534	420517
12.541	291732	12.541	339234	12.541	471025	12.541	425197
12.547	292951	12.547	352255	12.547	477205	12.547	427413
12.553	289776	12.553	357005	12.553	466265	12.553	422574
12.559	295369	12.559	360547	12.559	465417	12.559	433980
12.566	295508	12.566	359068	12.566	465262	12.566	429813
12.572	298074	12.572	365760	12.572	467181	12.572	442063
12.578	299715	12.578	368524	12.578	462859	12.578	442838
12.584	291275	12.584	358368	12.584	461318	12.585	447593
12.591	292614	12.591	357281	12.591	462562	12.591	440013
12.597	294339	12.597	352899	12.597	460666	12.597	438778
12.603	294425	12.603	347543	12.603	469538	12.603	437062
12.609	290303	12.609	350153	12.609	460038	12.61	437283
12.616	292110	12.616	337158	12.616	469629	12.616	435762
12.622	289089	12.622	333000	12.622	458357	12.622	438058
12.628	281995	12.628	327994	12.628	457849	12.628	431164
12.635	281880	12.635	330841	12.634	459802	12.635	428727
12.641	280741	12.641	332503	12.641	459845	12.641	417847
12.647	285494	12.647	335379	12.647	468830	12.647	433505
12.653	284596	12.653	339782	12.653	465082	12.653	433082
12.66	288955	12.66	345892	12.659	480807	12.66	422937
12.666	287845	12.666	354272	12.666	488505	12.666	426157
12.672	294841	12.672	366489	12.672	497296	12.672	418208
12.678	296372	12.678	375206	12.678	513695	12.678	414281
12.685	300361	12.685	378094	12.684	539109	12.685	412508
12.691	301241	12.691	385275	12.691	558183	12.691	426645
12.697	308752	12.697	392216	12.697	576491	12.697	415765
12.703	303852	12.703	385847	12.703	571719	12.703	420394
12.71	309047	12.71	402024	12.71	574655	12.71	411095
12.716	318381	12.716	410515	12.716	570897	12.716	422800
12.722	317108	12.722	412926	12.722	579120	12.722	409687
12.728	322867	12.728	426499	12.728	585905	12.728	414432
12.735	321233	12.735	415234	12.735	582461	12.735	417709
12.741	333029	12.741	411303	12.741	591367	12.741	411530
12.747	330870	12.747	412056	12.747	577048	12.747	405491
12.753	330467	12.753	410344	12.753	555197	12.753	410751
12.76	329434	12.76	404034	12.76	540772	12.76	411074
12.766	332432	12.766	392507	12.766	531513	12.766	410849
12.772	330757	12.772	391648	12.772	516420	12.772	407462
12.778	331373	12.778	394071	12.778	515151	12.778	419002
12.785	339517	12.785	392314	12.785	505332	12.785	412148
12.791	331940	12.791	397021	12.791	496172	12.791	405109
12.797	327527	12.797	394159	12.797	487549	12.797	405339
12.803	330072	12.803	390815	12.803	485777	12.803	415176
12.81	326245	12.81	388897	12.81	477826	12.81	414768
12.816	326846	12.816	394632	12.816	473654	12.816	412904
12.822	339011	12.822	407897	12.822	458573	12.822	411978
12.828	332314	12.828	412134	12.828	459865	12.828	419144
12.835	338916	12.835	425206	12.835	458579	12.835	414218
12.841	334056	12.841	428425	12.841	454987	12.841	404345
12.847	325977	12.847	430905	12.847	454093	12.847	402874
12.853	332199	12.853	421980	12.853	459570	12.853	402681
12.86	335504	12.86	419684	12.86	461730	12.86	409171
12.866	329833	12.866	416006	12.866	455099	12.866	414480
12.872	321172	12.872	405143	12.872	457356	12.872	407014
12.878	321379	12.878	416257	12.878	454602	12.879	407635
12.885	316771	12.885	412960	12.885	459791	12.885	406917
12.891	307837	12.891	423145	12.891	456931	12.891	407461
12.897	306213	12.897	423886	12.897	460879	12.897	401225
12.903	306951	12.903	420787	12.903	449832	12.904	400704
12.91	301627	12.91	425241	12.91	455867	12.91	398005
12.916	300321	12.916	432301	12.916	462830	12.916	400635
12.922	293509	12.922	423764	12.922	452096	12.922	399756
12.929	300175	12.929	422480	12.928	456343	12.929	406772
12.935	300070	12.935	433148	12.935	460513	12.935	400945
12.941	312565	12.941	438909	12.941	450561	12.941	401822
12.947	315979	12.947	442841	12.947	446306	12.947	395962
12.954	324918	12.954	465007	12.953	447413	12.954	402651
12.96	329948	12.96	478187	12.96	452875	12.96	391905
12.966	337806	12.966	490584	12.966	442796	12.966	397102
12.972	336655	12.972	502825	12.972	453431	12.972	399675
12.979	338273	12.979	501901	12.978	448946	12.979	400102
12.985	345821	12.985	499735	12.985	450423	12.985	403709
12.991	349941	12.991	489214	12.991	445687	12.991	395721
12.997	366785	12.997	490242	12.997	449094	12.997	392132
13.004	392374	13.004	476773	13.004	458743	13.004	395295
13.01	441569	13.01	507789	13.01	459285	13.01	397008
13.016	517593	13.016	562326	13.016	454798	13.016	399907
13.022	645515	13.022	671354	13.022	459768	13.022	404743
13.029	844249	13.029	833771	13.029	467850	13.029	406819
13.035	1095884	13.035	1048876	13.035	460731	13.035	400865
13.041	1378413	13.041	1300025	13.041	468256	13.041	401281
13.047	1634005	13.047	1537792	13.047	474727	13.047	404422
13.054	1826595	13.054	1759963	13.054	475185	13.054	399055
13.06	1939746	13.06	1898865	13.06	468458	13.06	401192
13.066	1947230	13.066	1992280	13.066	466196	13.066	402045
13.072	1864510	13.072	1962644	13.072	464935	13.072	392657
13.079	1722687	13.079	1825126	13.079	465302	13.079	409234
13.085	1573637	13.085	1639692	13.085	467075	13.085	404603
13.091	1458146	13.091	1474566	13.091	461557	13.091	404950
13.097	1331812	13.097	1292037	13.097	458213	13.097	405131
13.104	1216923	13.104	1149491	13.104	462406	13.104	412349
13.11	1113428	13.11	1050269	13.11	461738	13.11	407718
13.116	1038548	13.116	969234	13.116	456349	13.116	404261
13.122	945399	13.122	894089	13.122	451187	13.122	412015
13.129	877737	13.129	821303	13.129	449732	13.129	398753
13.135	832071	13.135	765950	13.135	452051	13.135	411319
13.141	816422	13.141	730521	13.141	442990	13.141	408387
13.147	905270	13.147	755577	13.147	448073	13.147	405555
13.154	1163408	13.154	857601	13.154	451004	13.154	402030
13.16	1665808	13.16	1112569	13.16	447668	13.16	400123
13.166	2501380	13.166	1593311	13.166	449834	13.166	397182
13.172	3604689	13.172	2203920	13.172	442020	13.173	400305
13.179	4894890	13.179	2960091	13.179	448115	13.179	398067
13.185	6151147	13.185	3724330	13.185	441854	13.185	404153
13.191	7215293	13.191	4459545	13.191	442547	13.191	398493
13.197	7883033	13.197	4980131	13.197	449916	13.198	401504
13.204	8185707	13.204	5176418	13.204	449717	13.204	406338
13.21	8221459	13.21	5283387	13.21	457840	13.21	404436
13.216	7975877	13.216	5101246	13.216	454394	13.216	408311
13.223	7509523	13.223	4738516	13.222	452902	13.223	407224
13.229	6810068	13.229	4370925	13.229	453761	13.229	408453
13.235	6208251	13.235	3970409	13.235	452899	13.235	399616
13.241	5652734	13.241	3583654	13.241	450449	13.241	413034
13.248	5165059	13.248	3256053	13.247	444518	13.248	403403
13.254	4691400	13.254	2912896	13.254	443754	13.254	412494
13.26	4314512	13.26	2645857	13.26	442320	13.26	403084
13.266	3975126	13.266	2452786	13.266	454209	13.266	412381
13.273	3681792	13.273	2262450	13.272	443817	13.273	404780
13.279	3335970	13.279	2087219	13.279	451994	13.279	416509
13.285	2975317	13.285	1919433	13.285	452984	13.285	402096
13.291	2634589	13.291	1717731	13.291	442018	13.291	403765
13.298	2274989	13.298	1527037	13.298	436811	13.298	406572
13.304	1874957	13.304	1330829	13.304	444229	13.304	400089
13.31	1494193	13.31	1088601	13.31	443456	13.31	400610
13.316	1121452	13.316	860059	13.316	439334	13.316	394979
13.323	830538	13.323	654671	13.323	440429	13.323	406965
13.329	591774	13.329	496604	13.329	443191	13.329	395263
13.335	431821	13.335	389334	13.335	440309	13.335	401356
13.341	332673	13.341	313809	13.341	443497	13.341	398901
13.348	276796	13.348	277402	13.348	442606	13.348	393268
13.354	248853	13.354	265929	13.354	452065	13.354	389257
13.36	243848	13.36	261237	13.36	454184	13.36	394568
13.366	232396	13.366	257344	13.366	457661	13.366	393538
13.373	235572	13.373	264920	13.373	458356	13.373	396299
13.379	243174	13.379	278290	13.379	460653	13.379	396545
13.385	253692	13.385	291698	13.385	458758	13.385	396082
13.391	264199	13.391	311706	13.391	473173	13.391	395530
13.398	278270	13.398	338008	13.398	462915	13.398	400349
13.404	295305	13.404	357854	13.404	469713	13.404	394360
13.41	308386	13.41	379594	13.41	467494	13.41	410664
13.416	315423	13.416	399633	13.416	470931	13.416	403631
13.423	320094	13.423	393152	13.423	464118	13.423	412797
13.429	322271	13.429	405408	13.429	474091	13.429	407218
13.435	314974	13.435	394604	13.435	458674	13.435	407182
13.441	312064	13.441	396058	13.441	460907	13.441	408287
13.448	301066	13.448	384081	13.448	462337	13.448	416620
13.454	300674	13.454	366022	13.454	455951	13.454	406283
13.46	299736	13.46	360963	13.46	454622	13.46	412164
13.466	284997	13.466	341507	13.466	454098	13.467	404370
13.473	285812	13.473	332605	13.473	460965	13.473	405340
13.479	275031	13.479	317507	13.479	451139	13.479	393034
13.485	270474	13.485	312170	13.485	449281	13.485	398679
13.491	262639	13.491	300422	13.491	442582	13.492	399565
13.498	256165	13.498	286052	13.498	442781	13.498	388936
13.504	252500	13.504	278965	13.504	431345	13.504	390851
13.51	245337	13.51	274507	13.51	438776	13.51	381762
13.517	245790	13.517	273043	13.516	436201	13.517	381495
13.523	241125	13.523	266283	13.523	434195	13.523	392539
13.529	237476	13.529	264117	13.529	422600	13.529	386082
13.535	240960	13.535	259897	13.535	430435	13.535	384765
13.542	242585	13.542	259217	13.541	428258	13.542	390936
13.548	244534	13.548	259788	13.548	428682	13.548	394717
13.554	241377	13.554	258455	13.554	432634	13.554	382727
13.56	250695	13.56	261308	13.56	439165	13.56	387135
13.567	243501	13.567	261274	13.566	458121	13.567	384558
13.573	250433	13.573	263556	13.573	470842	13.573	387184
13.579	255355	13.579	259262	13.579	478266	13.579	387715
13.585	268102	13.585	277240	13.585	491280	13.585	375225
13.592	274457	13.592	287903	13.592	500289	13.592	382230
13.598	293561	13.598	306589	13.598	502891	13.598	379526
13.604	303019	13.604	326606	13.604	503465	13.604	388949
13.61	312072	13.61	348384	13.61	492134	13.61	390352
13.617	335586	13.617	368743	13.617	493185	13.617	387268
13.623	329851	13.623	386037	13.623	487753	13.623	381285
13.629	336582	13.629	385952	13.629	470242	13.629	376628
13.635	329279	13.635	386691	13.635	464123	13.635	389441
13.642	326016	13.642	380055	13.642	454541	13.642	379093
13.648	313679	13.648	364498	13.648	456190	13.648	379046
13.654	302649	13.654	356684	13.654	454522	13.654	382670
13.66	292787	13.66	354754	13.66	442501	13.66	378990
13.667	287392	13.667	337963	13.667	448074	13.667	376766
13.673	286296	13.673	337928	13.673	438482	13.673	378672
13.679	292839	13.679	329628	13.679	434779	13.679	377509
13.685	276645	13.685	326580	13.685	420522	13.685	380581
13.692	278454	13.692	328452	13.692	421794	13.692	383704
13.698	272835	13.698	325545	13.698	426725	13.698	384085
13.704	265420	13.704	318946	13.704	427650	13.704	378836
13.71	265173	13.71	311296	13.71	425347	13.71	374594
13.717	265178	13.717	317778	13.717	419127	13.717	372820
13.723	255484	13.723	311153	13.723	422076	13.723	377128
13.729	256323	13.729	305135	13.729	427839	13.729	372621
13.735	252424	13.735	305590	13.735	416745	13.735	378285
13.742	253584	13.742	305815	13.742	428685	13.742	378380
13.748	253487	13.748	312769	13.748	414943	13.748	368926
13.754	250552	13.754	317142	13.754	411527	13.754	381616
13.76	258331	13.76	308835	13.76	423399	13.761	380467
13.767	250809	13.767	318331	13.767	418372	13.767	374593
13.773	260200	13.773	328115	13.773	418939	13.773	369928
13.779	288256	13.779	374496	13.779	423591	13.779	382983
13.785	321611	13.785	470452	13.785	424727	13.786	377882
13.792	391779	13.792	663776	13.792	429894	13.792	390423
13.798	497854	13.798	995873	13.798	431395	13.798	393795
13.804	635628	13.804	1436801	13.804	449935	13.804	418151
13.811	827014	13.811	2020186	13.81	442048	13.811	450686
13.817	978810	13.817	2616151	13.817	445972	13.817	480960
13.823	1112564	13.823	3143685	13.823	448166	13.823	531241
13.829	1170304	13.829	3542895	13.829	455743	13.829	577605
13.836	1185973	13.836	3680855	13.835	443671	13.836	618575
13.842	1164137	13.842	3611524	13.842	454745	13.842	667069
13.848	1083159	13.848	3375122	13.848	458033	13.848	695664
13.854	1013670	13.854	3026937	13.854	445700	13.854	710843
13.861	945912	13.861	2669493	13.86	454475	13.861	711675
13.867	859572	13.867	2338739	13.867	448803	13.867	716336
13.873	789518	13.873	2056036	13.873	441706	13.873	690654
13.879	746060	13.879	1869359	13.879	432447	13.879	674326
13.886	683820	13.886	1683798	13.885	442786	13.886	632875
13.892	642604	13.892	1514822	13.892	438293	13.892	609892
13.898	590133	13.898	1336480	13.898	437037	13.898	572302
13.904	543699	13.904	1170465	13.904	434772	13.904	555065
13.911	507732	13.911	1012713	13.911	428175	13.911	508822
13.917	491098	13.917	855197	13.917	423599	13.917	485667
13.923	447843	13.923	677350	13.923	422798	13.923	450343
13.929	413760	13.929	564421	13.929	426135	13.929	417426
13.936	394097	13.936	472762	13.936	422773	13.936	400705
13.942	359348	13.942	402049	13.942	419498	13.942	390673
13.948	341193	13.948	347579	13.948	423160	13.948	373187
13.954	327616	13.954	318751	13.954	423273	13.954	373644
13.961	311197	13.961	292176	13.961	425544	13.961	369818
13.967	303630	13.967	280765	13.967	428221	13.967	381670
13.973	288554	13.973	272277	13.973	420076	13.973	364854
13.979	278257	13.979	267370	13.979	424613	13.979	373239
13.986	280769	13.986	266266	13.986	433993	13.986	362178
13.992	273588	13.992	262091	13.992	430554	13.992	370813
13.998	269108	13.998	258381	13.998	431326	13.998	366670
14.004	263130	14.004	246339	14.004	437692	14.004	359044
14.011	258206	14.011	251330	14.011	444645	14.011	370845
14.017	253261	14.017	254351	14.017	442629	14.017	358148
14.023	249336	14.023	249328	14.023	438613	14.023	364630
14.029	249801	14.029	250884	14.029	438850	14.029	369547
14.036	256792	14.036	255252	14.036	437426	14.036	364316
14.042	252942	14.042	261831	14.042	435973	14.042	353546
14.048	251955	14.048	263697	14.048	431425	14.048	365326
14.054	252153	14.054	258704	14.054	438416	14.055	350979
14.061	251852	14.061	258808	14.061	418673	14.061	358426
14.067	244167	14.067	254704	14.067	413528	14.067	356071
14.073	242382	14.073	252931	14.073	412636	14.073	360251
14.079	243270	14.079	247266	14.079	418320	14.08	348656
14.086	243193	14.086	242772	14.086	413835	14.086	360711
14.092	235428	14.092	243899	14.092	402189	14.092	356469
14.098	236715	14.098	239797	14.098	400088	14.098	352946
14.105	238982	14.105	234937	14.104	413574	14.105	347395
14.111	238215	14.111	237980	14.111	417314	14.111	350627
14.117	231565	14.117	238056	14.117	445908	14.117	354402
14.123	232454	14.123	240418	14.123	460950	14.123	363166
14.13	240698	14.13	236198	14.129	508004	14.13	349917
14.136	233852	14.136	243711	14.136	549254	14.136	346865
14.142	230930	14.142	236624	14.142	584298	14.142	348706
14.148	234354	14.148	244494	14.148	606580	14.148	357547
14.155	231554	14.155	241871	14.154	614242	14.155	359035
14.161	237512	14.161	242978	14.161	590629	14.161	342078
14.167	233312	14.167	246015	14.167	566453	14.167	345934
14.173	233178	14.173	246626	14.173	548864	14.173	351150
14.18	237923	14.18	244792	14.179	533717	14.18	347903
14.186	230140	14.186	242156	14.186	519394	14.186	359597
14.192	225991	14.192	242580	14.192	501573	14.192	357270
14.198	230302	14.198	242925	14.198	505158	14.198	346990
14.205	227097	14.205	244918	14.205	500867	14.205	354004
14.211	235569	14.211	240712	14.211	506173	14.211	345234
14.217	234253	14.217	240836	14.217	514299	14.217	347988
14.223	230203	14.223	241981	14.223	499630	14.223	350004
14.23	231746	14.23	239710	14.23	495467	14.23	349738
14.236	233438	14.236	241511	14.236	495336	14.236	354383
14.242	232483	14.242	243714	14.242	492298	14.242	348283
14.248	240103	14.248	241319	14.248	489349	14.248	345252
14.255	237956	14.255	250163	14.255	486870	14.255	347672
14.261	252356	14.261	253438	14.261	469873	14.261	349708
14.267	257134	14.267	260382	14.267	463135	14.267	351313
14.273	268675	14.273	265223	14.273	442222	14.273	357163
14.28	284393	14.28	290583	14.28	433502	14.28	350256
14.286	287964	14.286	302305	14.286	410634	14.286	354093
14.292	290430	14.292	316084	14.292	408151	14.292	356472
14.298	296525	14.298	330120	14.298	397606	14.298	348608
14.305	298865	14.305	337663	14.305	396049	14.305	350563
14.311	299241	14.311	344011	14.311	394800	14.311	355405
14.317	292169	14.317	348158	14.317	399378	14.317	358403
14.323	298146	14.323	356459	14.323	404045	14.323	359947
14.33	299338	14.33	356792	14.33	406532	14.33	355840
14.336	314582	14.336	407057	14.336	395314	14.336	357812
14.342	343686	14.342	497604	14.342	402729	14.342	357484
14.348	409875	14.348	687271	14.348	400526	14.349	357558
14.355	496840	14.355	1043534	14.355	404857	14.355	364477
14.361	655223	14.361	1585927	14.361	413096	14.361	373858
14.367	873425	14.367	2387079	14.367	406525	14.367	362692
14.373	1126618	14.373	3315666	14.373	414747	14.374	371044
14.38	1387264	14.38	4247232	14.38	409735	14.38	364856
14.386	1593740	14.386	5027490	14.386	425714	14.386	368803
14.392	1732495	14.392	5577558	14.392	418647	14.392	369880
14.399	1738548	14.399	5833737	14.398	416669	14.399	370434
14.405	1732485	14.405	5728874	14.405	413060	14.405	364717
14.411	1717132	14.411	5415762	14.411	432648	14.411	370893
14.417	1667984	14.417	4928138	14.417	435238	14.417	368261
14.424	1567146	14.424	4393191	14.423	440778	14.424	364298
14.43	1487950	14.43	3842282	14.43	459043	14.43	368738
14.436	1383016	14.436	3401598	14.436	468355	14.436	363781
14.442	1244679	14.442	2983497	14.442	475933	14.442	370049
14.449	1121844	14.449	2598325	14.448	470782	14.449	361263
14.455	979487	14.455	2269962	14.455	460554	14.455	364656
14.461	853049	14.461	1898018	14.461	449106	14.461	359136
14.467	730527	14.467	1578650	14.467	438983	14.467	349869
14.474	629077	14.474	1249895	14.473	436543	14.474	353982
14.48	531841	14.48	969776	14.48	421413	14.48	349053
14.486	458381	14.486	734004	14.486	421155	14.486	350244
14.492	407453	14.492	572649	14.492	417260	14.492	351473
14.499	362081	14.499	468994	14.499	415500	14.499	356285
14.505	328748	14.505	406839	14.505	418562	14.505	348287
14.511	311347	14.511	374719	14.511	420111	14.511	353104
14.517	295000	14.517	354226	14.517	411469	14.517	347746
14.524	292296	14.524	345584	14.524	412698	14.524	348375
14.53	283918	14.53	344612	14.53	403324	14.53	345094
14.536	283227	14.536	333951	14.536	398747	14.536	345682
14.542	277059	14.542	324149	14.542	398513	14.542	348652
14.549	271158	14.549	316511	14.549	395120	14.549	351888
14.555	271215	14.555	305571	14.555	393367	14.555	344795
14.561	267400	14.561	295306	14.561	392948	14.561	344210
14.567	259140	14.567	289915	14.567	388195	14.567	337569
14.574	259648	14.574	279731	14.574	385223	14.574	346534
14.58	252465	14.58	280077	14.58	392346	14.58	346601
14.586	262851	14.586	277619	14.586	385327	14.586	339273
14.592	264088	14.592	273984	14.592	387731	14.592	337355
14.599	252759	14.599	278853	14.599	384058	14.599	343005
14.605	259334	14.605	281946	14.605	377089	14.605	333104
14.611	257323	14.611	279353	14.611	383571	14.611	341051
14.617	264367	14.617	276001	14.617	389087	14.617	343646
14.624	256297	14.624	273443	14.624	385982	14.624	338582
14.63	260520	14.63	268020	14.63	390999	14.63	344809
14.636	255167	14.636	262678	14.636	390664	14.636	341565
14.642	247052	14.642	258468	14.642	380325	14.643	343606
14.649	244841	14.649	255185	14.649	389837	14.649	348285
14.655	240414	14.655	247661	14.655	393060	14.655	343085
14.661	240477	14.661	241808	14.661	381358	14.661	337171
14.667	242278	14.667	239349	14.667	383279	14.668	344356
14.674	237708	14.674	235606	14.674	386392	14.674	338609
14.68	238653	14.68	232611	14.68	387338	14.68	350741
14.686	237149	14.686	237978	14.686	386194	14.686	345882
14.693	240613	14.693	242031	14.692	385292	14.693	346939
14.699	242088	14.699	248311	14.699	387272	14.699	334104
14.705	243286	14.705	251560	14.705	385954	14.705	338401
14.711	240974	14.711	259970	14.711	377089	14.711	347234
14.718	243881	14.718	253912	14.717	375693	14.718	339513
14.724	237169	14.724	250957	14.724	383040	14.724	345725
14.73	242785	14.73	255831	14.73	386043	14.73	341632
14.736	237448	14.736	251426	14.736	383977	14.736	346611
14.743	241924	14.743	242837	14.742	382785	14.743	342745
14.749	237615	14.749	242243	14.749	388798	14.749	342886
14.755	233062	14.755	236170	14.755	384293	14.755	332086
14.761	230697	14.761	236810	14.761	389409	14.761	335579
14.768	230487	14.768	234047	14.767	388702	14.768	336087
14.774	232919	14.774	235053	14.774	384703	14.774	340565
14.78	223463	14.78	229974	14.78	385194	14.78	335500
14.786	231615	14.786	228005	14.786	374407	14.786	332575
14.793	226604	14.793	222588	14.793	377345	14.793	337343
14.799	224064	14.799	223740	14.799	378140	14.799	339208
14.805	219337	14.805	215102	14.805	381710	14.805	337021
14.811	219337	14.811	220138	14.811	387585	14.811	337260
14.818	220705	14.818	216578	14.818	380009	14.818	337837
14.824	224791	14.824	217159	14.824	391043	14.824	336492
14.83	223699	14.83	218235	14.83	374108	14.83	332821
14.836	226713	14.836	217111	14.836	378125	14.836	340707
14.843	224078	14.843	220540	14.843	377374	14.843	338202
14.849	225203	14.849	227334	14.849	386209	14.849	332220
14.855	225501	14.855	224401	14.855	375435	14.855	330488
14.861	234109	14.861	227333	14.861	381868	14.861	336209
14.868	231620	14.868	230158	14.868	377155	14.868	329302
14.874	224651	14.874	231216	14.874	382298	14.874	334414
14.88	224109	14.88	232047	14.88	375619	14.88	334779
14.886	229289	14.886	226281	14.886	385767	14.886	336033
14.893	225191	14.893	232603	14.893	383082	14.893	337984
14.899	228756	14.899	226140	14.899	373187	14.899	338880
14.905	223774	14.905	227680	14.905	384788	14.905	340525
14.911	224245	14.911	228436	14.911	393281	14.911	341305
14.918	228801	14.918	226573	14.918	390111	14.918	338109
14.924	225037	14.924	226862	14.924	400110	14.924	341438
14.93	227445	14.93	232310	14.93	400233	14.93	343239
14.936	226836	14.936	238644	14.936	399177	14.937	341139
14.943	230340	14.943	239639	14.943	395212	14.943	341973
14.949	229591	14.949	246149	14.949	398039	14.949	344827
14.955	226157	14.955	251423	14.955	393302	14.955	347652
14.961	229037	14.961	258702	14.961	400859	14.962	338131
14.968	238997	14.968	258585	14.968	396974	14.968	339664
14.974	234347	14.974	262561	14.974	393349	14.974	341674
14.98	241166	14.98	267028	14.98	396433	14.98	338601
14.987	253539	14.987	276118	14.986	397107	14.987	337956
14.993	274103	14.993	287973	14.993	388667	14.993	345348
14.999	295910	14.999	313672	14.999	395568	14.999	344591
15.005	328735	15.005	349768	15.005	387245	15.005	340742
15.012	370821	15.012	395763	15.011	386498	15.012	342571
15.018	418332	15.018	449614	15.018	390699	15.018	345459
15.024	450735	15.024	504490	15.024	383899	15.024	351921
15.03	477409	15.03	540971	15.03	391905	15.03	343084
15.037	475151	15.037	558853	15.036	375758	15.037	341295
15.043	467450	15.043	546881	15.043	375681	15.043	339338
15.049	444125	15.049	524358	15.049	379545	15.049	330282
15.055	413885	15.055	490448	15.055	382820	15.055	336252
15.062	388506	15.062	443362	15.061	375187	15.062	340038
15.068	363475	15.068	402697	15.068	380739	15.068	327325
15.074	335553	15.074	371018	15.074	379428	15.074	336734
15.08	313671	15.08	341372	15.08	370878	15.08	328383
15.087	308471	15.087	330491	15.087	378873	15.087	330991
15.093	306219	15.093	326098	15.093	380847	15.093	337760
15.099	341378	15.099	341765	15.099	375417	15.099	331058
15.105	395044	15.105	389988	15.105	389751	15.105	329594
15.112	463059	15.112	474853	15.112	399199	15.112	330508
15.118	556548	15.118	568032	15.118	385717	15.118	331190
15.124	623321	15.124	661370	15.124	395543	15.124	335575
15.13	680689	15.13	733678	15.13	398530	15.13	335134
15.137	703861	15.137	771370	15.137	405429	15.137	335736
15.143	691838	15.143	770423	15.143	409499	15.143	333470
15.149	667038	15.149	743381	15.149	401215	15.149	332430
15.155	603901	15.155	673419	15.155	395258	15.155	330068
15.162	560464	15.162	614959	15.162	399733	15.162	336026
15.168	515359	15.168	564981	15.168	392468	15.168	339992
15.174	470309	15.174	508167	15.174	394961	15.174	332040
15.18	431673	15.18	469350	15.18	388354	15.18	333704
15.187	395750	15.187	451574	15.187	384538	15.187	329477
15.193	388090	15.193	454135	15.193	378946	15.193	333958
15.199	373434	15.199	439328	15.199	388965	15.199	329339
15.205	360320	15.205	449043	15.205	386942	15.205	325082
15.212	360309	15.212	457204	15.212	386834	15.212	326530
15.218	358678	15.218	449858	15.218	410910	15.218	329261
15.224	348813	15.224	442837	15.224	407039	15.224	328452
15.23	347292	15.23	421400	15.23	415713	15.231	326581
15.237	330450	15.237	398701	15.237	413077	15.237	325322
15.243	319789	15.243	388389	15.243	423892	15.243	325577
15.249	307709	15.249	369739	15.249	425941	15.249	333299
15.255	293619	15.255	364505	15.255	424103	15.256	331627
15.262	283121	15.262	359473	15.262	427523	15.262	321900
15.268	265076	15.268	355431	15.268	421888	15.268	322316
15.274	251011	15.274	341329	15.274	420874	15.274	336343
15.281	248156	15.281	331731	15.28	415138	15.281	329009
15.287	242615	15.287	312811	15.287	409664	15.287	324450
15.293	234863	15.293	298078	15.293	412781	15.293	320954
15.299	230327	15.299	279970	15.299	403940	15.299	326902
15.306	228466	15.306	266781	15.305	410821	15.306	325250
15.312	232254	15.312	258615	15.312	400028	15.312	324102
15.318	225249	15.318	250598	15.318	398951	15.318	327285
15.324	243001	15.324	247982	15.324	385265	15.324	325991
15.331	243040	15.331	248605	15.33	379736	15.331	323801
15.337	260007	15.337	267311	15.337	372655	15.337	324025
15.343	288198	15.343	303865	15.343	376991	15.343	324419
15.349	312800	15.349	386527	15.349	372349	15.349	327790
15.356	345256	15.356	584776	15.355	374033	15.356	327587
15.362	386400	15.362	995111	15.362	372641	15.362	327639
15.368	413908	15.368	1795440	15.368	372949	15.368	328871
15.374	454176	15.374	3107315	15.374	393641	15.374	328641
15.381	486046	15.381	5091103	15.381	403114	15.381	337854
15.387	517924	15.387	7468371	15.387	433776	15.387	361331
15.393	523895	15.393	10175560	15.393	461758	15.393	376516
15.399	532830	15.399	12639400	15.399	496596	15.399	401490
15.406	517246	15.406	14474040	15.406	525309	15.406	417442
15.412	498725	15.412	15453850	15.412	552219	15.412	442433
15.418	471342	15.418	15367220	15.418	567576	15.418	453798
15.424	441721	15.424	14306820	15.424	567297	15.424	456803
15.431	404954	15.431	12509950	15.431	551492	15.431	437112
15.437	374921	15.437	10602300	15.437	528113	15.437	415528
15.443	351371	15.443	8557105	15.443	500162	15.443	397274
15.449	322028	15.449	6601587	15.449	465663	15.449	374130
15.456	303758	15.456	4947701	15.456	443882	15.456	363203
15.462	287241	15.462	3449867	15.462	421691	15.462	347205
15.468	269239	15.468	2390046	15.468	409375	15.468	340446
15.474	274894	15.474	1540561	15.474	389458	15.474	331100
15.481	274344	15.481	971516	15.481	378801	15.481	336744
15.487	302307	15.487	620356	15.487	380802	15.487	347879
15.493	371087	15.493	430392	15.493	372905	15.493	423384
15.499	506709	15.499	352121	15.499	376042	15.499	568724
15.506	800858	15.506	384138	15.506	384588	15.506	944078
15.512	1313224	15.512	467903	15.512	410717	15.512	1663954
15.518	2060525	15.518	626859	15.518	463610	15.518	2935701
15.524	3132718	15.524	855515	15.524	547418	15.524	4924836
15.531	4445384	15.531	1150103	15.531	676910	15.531	7620621
15.537	5863175	15.537	1497258	15.537	843900	15.537	10723075
15.543	7119122	15.543	1792087	15.543	1012911	15.543	13768354
15.549	7893039	15.549	2022071	15.549	1167633	15.55	16676257
15.556	8250195	15.556	2129992	15.556	1298168	15.556	19573468
15.562	8029062	15.562	2126399	15.562	1362876	15.562	22018974
15.568	7438927	15.568	2000425	15.568	1387983	15.568	24092112
15.575	6515084	15.575	1807444	15.574	1351974	15.575	24783834
15.581	5580928	15.581	1593711	15.581	1250987	15.581	24575680
15.587	4703209	15.587	1394446	15.587	1102532	15.587	22914562
15.593	3898283	15.593	1223952	15.593	941301	15.593	19556638
15.6	3192978	15.6	1058978	15.599	810249	15.6	15279387
15.606	2542003	15.606	895503	15.606	656898	15.606	10587858
15.612	1926134	15.612	741451	15.612	536541	15.612	6646905
15.618	1433654	15.618	623858	15.618	456341	15.618	3854086
15.625	1051238	15.625	526742	15.624	399845	15.625	2108485
15.631	759539	15.631	468669	15.631	370889	15.631	1159284
15.637	532544	15.637	469342	15.637	352278	15.637	677574
15.643	391309	15.643	532656	15.643	344247	15.643	454344
15.65	309752	15.65	640675	15.649	340760	15.65	358704
15.656	263049	15.656	768901	15.656	343044	15.656	317770
15.662	228174	15.662	897744	15.662	341515	15.662	303388
15.668	209682	15.668	995393	15.668	342952	15.668	291065
15.675	204241	15.675	1037599	15.675	342309	15.675	283217
15.681	200868	15.681	1010121	15.681	341044	15.681	279314
15.687	199042	15.687	966875	15.687	339404	15.687	281761
15.693	196457	15.693	883128	15.693	340971	15.693	275681
15.7	192738	15.7	794284	15.7	343138	15.7	279739
15.706	197982	15.706	719908	15.706	339119	15.706	277366
15.712	195542	15.712	631978	15.712	348421	15.712	287336
15.718	194173	15.718	576183	15.718	344974	15.718	275952
15.725	203598	15.725	506568	15.725	353631	15.725	272456
15.731	201723	15.731	456363	15.731	343513	15.731	278015
15.737	205434	15.737	386570	15.737	341758	15.737	277063
15.743	209049	15.743	338986	15.743	342654	15.743	277051
15.75	200589	15.75	306252	15.75	344203	15.75	275170
15.756	202047	15.756	267985	15.756	346879	15.756	277351
15.762	204202	15.762	251264	15.762	342885	15.762	280753
15.768	200598	15.768	232784	15.768	349773	15.768	275793
15.775	195696	15.775	226943	15.775	336446	15.775	274452
15.781	201729	15.781	214594	15.781	353392	15.781	276285
15.787	195610	15.787	214012	15.787	351355	15.787	276347
15.793	193984	15.793	209983	15.793	346011	15.793	280642
15.8	190566	15.8	206051	15.8	352009	15.8	277333
15.806	189428	15.806	215288	15.806	338520	15.806	282834
15.812	191589	15.812	206854	15.812	337135	15.812	284165
15.818	186780	15.818	205888	15.818	342151	15.818	287137
15.825	194194	15.825	206587	15.825	341206	15.825	280774
15.831	192876	15.831	205830	15.831	339282	15.831	284409
15.837	194307	15.837	207753	15.837	345765	15.837	281416
15.843	189724	15.843	210073	15.843	342414	15.844	285254
15.85	191477	15.85	211866	15.85	340905	15.85	279921
15.856	185445	15.856	214590	15.856	345748	15.856	287658
15.862	191117	15.862	214659	15.862	348563	15.862	283040
15.869	189500	15.869	210189	15.868	341831	15.869	280992
15.875	197482	15.875	208070	15.875	345556	15.875	287922
15.881	190496	15.881	207683	15.881	347201	15.881	283032
15.887	191555	15.887	207177	15.887	338666	15.887	288029
15.894	189645	15.894	209120	15.893	349944	15.894	281462
15.9	188172	15.9	206769	15.9	345299	15.9	284482
15.906	200470	15.906	218264	15.906	342971	15.906	282699
15.912	205694	15.912	241319	15.912	346217	15.912	290856
15.919	239587	15.919	328709	15.918	354874	15.919	278140
15.925	304460	15.925	515674	15.925	350494	15.925	283397
15.931	444845	15.931	921210	15.931	358838	15.931	289960
15.937	675281	15.937	1631804	15.937	361749	15.937	288728
15.944	1021188	15.944	2731050	15.943	368213	15.944	287909
15.95	1490466	15.95	4201673	15.95	374786	15.95	289675
15.956	1975027	15.956	5941829	15.956	380427	15.956	297860
15.962	2328198	15.962	7615638	15.962	384206	15.962	294265
15.969	2590805	15.969	8775495	15.969	383703	15.969	295245
15.975	2633220	15.975	9401501	15.975	383905	15.975	292122
15.981	2534027	15.981	9290236	15.981	381492	15.981	294061
15.987	2281403	15.987	8527888	15.987	379213	15.987	288002
15.994	1948494	15.994	7365555	15.994	364487	15.994	286144
16	1602404	16	6056982	16	357923	16	285820
16.006	1288808	16.006	4753164	16.006	347750	16.006	286543
16.012	1003904	16.012	3514410	16.012	353114	16.012	288797
16.019	769237	16.019	2547389	16.019	337442	16.019	289367
16.025	589445	16.025	1801517	16.025	339651	16.025	290139
16.031	483246	16.031	1255140	16.031	333502	16.031	286317
16.037	412977	16.037	876257	16.037	336805	16.037	292030
16.044	370255	16.044	622991	16.044	339586	16.044	286378
16.05	334090	16.05	456078	16.05	335549	16.05	295289
16.056	305295	16.056	348595	16.056	326704	16.056	287486
16.062	268706	16.062	283869	16.062	339510	16.062	286865
16.069	246680	16.069	253366	16.069	338559	16.069	288393
16.075	223825	16.075	226230	16.075	343871	16.075	288379
16.081	206098	16.081	218929	16.081	339087	16.081	288361
16.087	199657	16.087	209712	16.087	347485	16.087	284048
16.094	191923	16.094	212522	16.094	339603	16.094	289196
16.1	194263	16.1	210163	16.1	342292	16.1	291761
16.106	195019	16.106	210867	16.106	343851	16.106	296748
16.112	197977	16.112	205693	16.112	341091	16.112	284670
16.119	198219	16.119	216926	16.119	346269	16.119	288372
16.125	206989	16.125	213182	16.125	336639	16.125	295046
16.131	210380	16.131	239423	16.131	351330	16.131	298490
16.137	227626	16.137	245844	16.137	355288	16.138	306724
16.144	236814	16.144	271364	16.144	355275	16.144	309614
16.15	240801	16.15	297925	16.15	367671	16.15	315393
16.156	248971	16.156	329790	16.156	371900	16.156	318273
16.163	251417	16.163	343059	16.162	380599	16.163	320548
16.169	248166	16.169	357302	16.169	363338	16.169	312465
16.175	243174	16.175	354431	16.175	358624	16.175	305569
16.181	239018	16.181	347189	16.181	356923	16.181	304928
16.188	235948	16.188	325873	16.187	350769	16.188	300273
16.194	226988	16.194	305422	16.194	345801	16.194	289141
16.2	217851	16.2	285171	16.2	347334	16.2	292476
16.206	215804	16.206	273271	16.206	344968	16.206	293639
16.213	216469	16.213	257979	16.212	343652	16.213	289268
16.219	222896	16.219	259679	16.219	337339	16.219	292222
16.225	232174	16.225	269253	16.225	324434	16.225	290078
16.231	249189	16.231	286350	16.231	337510	16.231	289206
16.238	270182	16.238	322613	16.237	333443	16.238	292291
16.244	299369	16.244	368905	16.244	331338	16.244	285743
16.25	328208	16.25	421635	16.25	336618	16.25	294528
16.256	346489	16.256	456596	16.256	328275	16.256	283773
16.263	347712	16.263	492501	16.262	338482	16.263	286997
16.269	352876	16.269	510803	16.269	328867	16.269	292609
16.275	346716	16.275	484411	16.275	332499	16.275	293837
16.281	332443	16.281	470489	16.281	334791	16.281	293223
16.288	316611	16.288	436931	16.288	332088	16.288	288860
16.294	292193	16.294	405227	16.294	336272	16.294	292704
16.3	285685	16.3	382637	16.3	329325	16.3	293232
16.306	279692	16.306	370705	16.306	335497	16.306	285489
16.313	287887	16.313	389917	16.313	338140	16.313	286567
16.319	311803	16.319	427479	16.319	336834	16.319	294407
16.325	347630	16.325	505405	16.325	335125	16.325	292461
16.331	393559	16.331	589354	16.331	325823	16.331	288675
16.338	448376	16.338	704824	16.338	327722	16.338	291343
16.344	513264	16.344	817498	16.344	332072	16.344	295796
16.35	582410	16.35	948053	16.35	331294	16.35	287825
16.356	676949	16.356	1094913	16.356	329311	16.356	292444
16.363	769184	16.363	1271610	16.363	331350	16.363	297966
16.369	885744	16.369	1463828	16.369	338801	16.369	300734
16.375	973528	16.375	1675068	16.375	332525	16.375	302231
16.381	1040981	16.381	1854667	16.381	334080	16.381	298543
16.388	1060860	16.388	1876616	16.388	336593	16.388	300121
16.394	1006317	16.394	1831690	16.394	331237	16.394	305081
16.4	940359	16.4	1728672	16.4	329056	16.4	304552
16.406	865251	16.406	1541889	16.406	332176	16.406	295642
16.413	760624	16.413	1356980	16.413	333728	16.413	299418
16.419	661331	16.419	1116571	16.419	334124	16.419	296326
16.425	563766	16.425	918859	16.425	333741	16.425	300430
16.431	493274	16.431	756916	16.431	325600	16.432	290852
16.438	420871	16.438	622035	16.438	338192	16.438	294283
16.444	362955	16.444	496114	16.444	328604	16.444	290303
16.45	325395	16.45	416996	16.45	326619	16.45	290958
16.456	295693	16.456	344882	16.456	324632	16.457	297819
16.463	278372	16.463	298082	16.463	329994	16.463	293143
16.469	262469	16.469	272046	16.469	332704	16.469	292111
16.475	245935	16.475	251083	16.475	326055	16.475	292796
16.482	233636	16.482	236682	16.481	334566	16.482	292672
16.488	227472	16.488	238951	16.488	330817	16.488	292797
16.494	219151	16.494	232862	16.494	333031	16.494	287692
16.5	217696	16.5	225349	16.5	323345	16.5	294279
16.507	213190	16.507	225783	16.506	330863	16.507	297706
16.513	216681	16.513	228526	16.513	328009	16.513	288503
16.519	220004	16.519	228057	16.519	336081	16.519	290318
16.525	230463	16.525	234142	16.525	332700	16.525	297303
16.532	251282	16.532	249859	16.531	342014	16.532	288289
16.538	291425	16.538	277390	16.538	329876	16.538	287224
16.544	345282	16.544	317730	16.544	328268	16.544	293275
16.55	423890	16.55	374432	16.55	335527	16.55	295254
16.557	521717	16.557	464816	16.557	328757	16.557	294215
16.563	606240	16.563	560914	16.563	332873	16.563	293600
16.569	663615	16.569	643566	16.569	332042	16.569	292269
16.575	703293	16.575	710073	16.575	324335	16.575	291478
16.582	705062	16.582	742891	16.582	336167	16.582	292084
16.588	679321	16.588	734409	16.588	331500	16.588	295314
16.594	632109	16.594	701803	16.594	329425	16.594	292273
16.6	585418	16.6	645929	16.6	335775	16.6	296563
16.607	526081	16.607	584371	16.607	330803	16.607	294765
16.613	468854	16.613	529834	16.613	330404	16.613	303638
16.619	437882	16.619	479093	16.619	336729	16.619	293933
16.625	421689	16.625	453236	16.625	337674	16.625	298197
16.632	423378	16.632	448078	16.632	339368	16.632	301267
16.638	443007	16.638	452251	16.638	334831	16.638	303298
16.644	496624	16.644	477003	16.644	328363	16.644	289472
16.65	578251	16.65	525033	16.65	340844	16.65	294109
16.657	668774	16.657	599431	16.657	336181	16.657	291153
16.663	776341	16.663	704564	16.663	330900	16.663	288796
16.669	891591	16.669	850353	16.669	327824	16.669	292104
16.675	1019071	16.675	1026359	16.675	328976	16.675	291158
16.682	1112235	16.682	1208893	16.682	330557	16.682	293686
16.688	1158156	16.688	1450533	16.688	324006	16.688	291155
16.694	1137699	16.694	1659986	16.694	328905	16.694	283359
16.7	1073701	16.7	1910680	16.7	331717	16.7	285847
16.707	952238	16.707	2140982	16.707	322588	16.707	291056
16.713	802118	16.713	2369183	16.713	329689	16.713	290752
16.719	668068	16.719	2530114	16.719	326886	16.719	293056
16.725	554998	16.725	2618262	16.725	335074	16.726	298839
16.732	456797	16.732	2590753	16.732	320871	16.732	296062
16.738	397307	16.738	2350933	16.738	329394	16.738	290097
16.744	344194	16.744	1951757	16.744	327719	16.744	293806
16.75	310239	16.75	1438053	16.75	331455	16.751	300892
16.757	296729	16.757	996334	16.757	325085	16.757	300837
16.763	284803	16.763	721758	16.763	333846	16.763	293223
16.769	288674	16.769	576570	16.769	336846	16.769	291118
16.776	291434	16.776	506588	16.775	333958	16.776	298169
16.782	296286	16.782	471416	16.782	328318	16.782	295043
16.788	303740	16.788	457265	16.788	332327	16.788	298403
16.794	304043	16.794	445796	16.794	333516	16.794	295591
16.801	303280	16.801	433721	16.8	325966	16.801	296817
16.807	297899	16.807	403255	16.807	331516	16.807	301747
16.813	299225	16.813	394299	16.813	334827	16.813	293534
16.819	293052	16.819	385069	16.819	332005	16.819	299948
16.826	288168	16.826	397312	16.825	336653	16.826	289109
16.832	285059	16.832	411812	16.832	330420	16.832	290864
16.838	282684	16.838	458856	16.838	317363	16.838	296291
16.844	282266	16.844	514723	16.844	321455	16.844	296798
16.851	299845	16.851	578005	16.851	321190	16.851	301985
16.857	307375	16.857	632836	16.857	324989	16.857	316936
16.863	328804	16.863	667265	16.863	335995	16.863	317262
16.869	336169	16.869	677172	16.869	327931	16.869	323079
16.876	335305	16.876	661726	16.876	326785	16.876	328605
16.882	332147	16.882	606636	16.882	332973	16.882	329641
16.888	323309	16.888	572873	16.888	331916	16.888	337610
16.894	308090	16.894	515902	16.894	319982	16.894	331755
16.901	287683	16.901	460015	16.901	321725	16.901	327385
16.907	273053	16.907	398790	16.907	322015	16.907	333211
16.913	259823	16.913	347009	16.913	327380	16.913	330674
16.919	247080	16.919	318818	16.919	324132	16.919	322497
16.926	237442	16.926	280080	16.926	322985	16.926	318599
16.932	224449	16.932	258900	16.932	321078	16.932	318410
16.938	215042	16.938	242306	16.938	322311	16.938	321187
16.944	218455	16.944	235869	16.944	316908	16.944	315626
16.951	213474	16.951	222301	16.951	322599	16.951	312618
16.957	210787	16.957	215472	16.957	321793	16.957	314841
16.963	208941	16.963	207281	16.963	326812	16.963	308918
16.969	207538	16.969	215135	16.969	329017	16.969	311156
16.976	208074	16.976	211136	16.976	319112	16.976	314124
16.982	204677	16.982	204963	16.982	322001	16.982	311206
16.988	200025	16.988	207358	16.988	317989	16.988	307608
16.994	198310	16.994	209794	16.994	319026	16.994	309212
17.001	199777	17.001	199921	17.001	322371	17.001	310902
17.007	194243	17.007	200695	17.007	322581	17.007	308560
17.013	192888	17.013	200269	17.013	320062	17.013	307491
17.019	192122	17.019	200847	17.019	314582	17.02	308851
17.026	200102	17.026	197894	17.026	314339	17.026	315474
17.032	201125	17.032	204631	17.032	319438	17.032	312354
17.038	196215	17.038	211377	17.038	313889	17.038	314894
17.044	201138	17.044	215968	17.044	326760	17.045	308147
17.051	204316	17.051	222333	17.051	319607	17.051	310551
17.057	207040	17.057	234709	17.057	322410	17.057	311118
17.063	204998	17.063	243622	17.063	315488	17.063	310464
17.07	207370	17.07	249126	17.069	321007	17.07	310228
17.076	209118	17.076	257224	17.076	318124	17.076	314314
17.082	211966	17.082	262579	17.082	322189	17.082	314568
17.088	212547	17.088	260334	17.088	312873	17.088	304882
17.095	208841	17.095	250840	17.094	318998	17.095	303915
17.101	208827	17.101	241232	17.101	318056	17.101	307033
17.107	210569	17.107	233185	17.107	318272	17.107	303251
17.113	221946	17.113	245699	17.113	317677	17.113	310194
17.12	232591	17.12	263981	17.119	313114	17.12	302049
17.126	257365	17.126	271990	17.126	314512	17.126	307114
17.132	278820	17.132	302464	17.132	320331	17.132	306527
17.138	296752	17.138	310950	17.138	317300	17.138	307572
17.145	308984	17.145	322594	17.145	316096	17.145	303175
17.151	302672	17.151	329134	17.151	315847	17.151	301680
17.157	302037	17.157	318358	17.157	326684	17.157	295463
17.163	289461	17.163	308524	17.163	315156	17.163	306746
17.17	269990	17.17	293634	17.17	316691	17.17	306550
17.176	252596	17.176	274888	17.176	310439	17.176	294653
17.182	239890	17.182	249197	17.182	315357	17.182	298211
17.188	223784	17.188	238033	17.188	311518	17.188	300509
17.195	217767	17.195	233478	17.195	319723	17.195	303428
17.201	218444	17.201	217652	17.201	321077	17.201	300408
17.207	212765	17.207	223986	17.207	323897	17.207	300118
17.213	209396	17.213	217045	17.213	318786	17.213	298586
17.22	208258	17.22	217560	17.22	312922	17.22	296482
17.226	203800	17.226	215693	17.226	317893	17.226	291656
17.232	204008	17.232	212220	17.232	319482	17.232	295501
17.238	198919	17.238	209086	17.238	319911	17.238	298937
17.245	194089	17.245	206770	17.245	317308	17.245	293295
17.251	195112	17.251	208244	17.251	315933	17.251	294906
17.257	197204	17.257	204916	17.257	311852	17.257	296162
17.263	187345	17.263	200544	17.263	309326	17.263	293137
17.27	190425	17.27	202557	17.27	316336	17.27	303375
17.276	187462	17.276	207189	17.276	310718	17.276	296739
17.282	193249	17.282	205984	17.282	316346	17.282	295447
17.288	194279	17.288	207946	17.288	315591	17.288	295975
17.295	191956	17.295	213583	17.295	316142	17.295	297643
17.301	194386	17.301	217291	17.301	312567	17.301	289791
17.307	194883	17.307	221339	17.307	319354	17.307	295591
17.313	193230	17.313	220218	17.313	320513	17.314	295242
17.32	195433	17.32	218506	17.32	312702	17.32	295329
17.326	196042	17.326	216624	17.326	317451	17.326	292545
17.332	192794	17.332	215661	17.332	315253	17.332	290164
17.339	191186	17.339	214854	17.338	312766	17.339	293983
17.345	194348	17.345	215868	17.345	310471	17.345	292679
17.351	192235	17.351	219648	17.351	315248	17.351	296516
17.357	192845	17.357	226790	17.357	316305	17.357	293487
17.364	202516	17.364	228781	17.363	311765	17.364	292844
17.37	207972	17.37	237782	17.37	316154	17.37	292479
17.376	212425	17.376	254539	17.376	317875	17.376	296374
17.382	223085	17.382	262101	17.382	313793	17.382	293829
17.389	225583	17.389	277075	17.388	314213	17.389	294474
17.395	249494	17.395	283901	17.395	320137	17.395	296421
17.401	265423	17.401	299599	17.401	315687	17.401	296162
17.407	281343	17.407	317103	17.407	309968	17.407	297646
17.414	327287	17.414	344736	17.413	308974	17.414	302907
17.42	363309	17.42	387666	17.42	316634	17.42	311946
17.426	405846	17.426	422808	17.426	325699	17.426	315477
17.432	456418	17.432	459579	17.432	319646	17.432	316563
17.439	492869	17.439	498022	17.439	316333	17.439	323083
17.445	499126	17.445	519487	17.445	325803	17.445	326047
17.451	494838	17.451	516321	17.451	318133	17.451	334917
17.457	483539	17.457	492202	17.457	321958	17.457	334822
17.464	436254	17.464	463035	17.464	328477	17.464	340861
17.47	403471	17.47	422253	17.47	332841	17.47	337940
17.476	363261	17.476	387967	17.476	332821	17.476	332845
17.482	324936	17.482	344554	17.482	333715	17.482	333045
17.489	306642	17.489	317968	17.489	340720	17.489	335399
17.495	287643	17.495	296734	17.495	332003	17.495	315697
17.501	274071	17.501	282723	17.501	332437	17.501	314382
17.507	260940	17.507	272709	17.507	329451	17.507	301848
17.514	252872	17.514	256008	17.514	328050	17.514	300997
17.52	251166	17.52	253422	17.52	326990	17.52	294981
17.526	258372	17.526	250769	17.526	317056	17.526	290498
17.532	271628	17.532	274620	17.532	322688	17.532	292937
17.539	300092	17.539	309215	17.539	318363	17.539	288025
17.545	342204	17.545	352384	17.545	342215	17.545	288966
17.551	384710	17.551	402618	17.551	424450	17.551	286500
17.557	425454	17.557	464484	17.557	605250	17.557	290181
17.564	470106	17.564	505728	17.564	799916	17.564	286760
17.57	477666	17.57	522577	17.57	811326	17.57	289507
17.576	469142	17.576	523649	17.576	631264	17.576	292417
17.582	454329	17.582	497453	17.582	448961	17.582	283316
17.589	409423	17.589	462350	17.589	372857	17.589	291031
17.595	375325	17.595	426933	17.595	351675	17.595	287123
17.601	341485	17.601	378462	17.601	348414	17.601	277200
17.607	308457	17.607	340522	17.607	343013	17.608	280616
17.614	288580	17.614	308950	17.614	337448	17.614	282349
17.62	271198	17.62	289074	17.62	340580	17.62	279571
17.626	257075	17.626	274054	17.626	330376	17.626	278435
17.633	257048	17.633	253346	17.632	330457	17.633	280592
17.639	239083	17.639	249213	17.639	336749	17.639	281249
17.645	227663	17.645	236870	17.645	322997	17.645	279230
17.651	226169	17.651	231717	17.651	326481	17.651	288379
17.658	214350	17.658	224159	17.657	326618	17.658	278352
17.664	209951	17.664	215694	17.664	329987	17.664	279526
17.67	207635	17.67	214129	17.67	320178	17.67	278420
17.676	205668	17.676	209289	17.676	319817	17.676	280030
17.683	198596	17.683	209965	17.682	327225	17.683	285435
17.689	200650	17.689	202886	17.689	326873	17.689	280831
17.695	190931	17.695	205972	17.695	329724	17.695	274402
17.701	196855	17.701	198935	17.701	326846	17.701	274078
17.708	191187	17.708	196874	17.707	333321	17.708	278494
17.714	186377	17.714	194893	17.714	332032	17.714	279157
17.72	188930	17.72	197533	17.72	331456	17.72	279687
17.726	194995	17.726	198615	17.726	327947	17.726	282648
17.733	190798	17.733	197610	17.733	321441	17.733	272440
17.739	189675	17.739	195587	17.739	318324	17.739	284130
17.745	189206	17.745	193482	17.745	326434	17.745	280137
17.751	192486	17.751	197637	17.751	322578	17.751	283607
17.758	183765	17.758	192766	17.758	327699	17.758	278645
17.764	185539	17.764	192648	17.764	313605	17.764	269846
17.77	188045	17.77	198326	17.77	318648	17.77	282358
17.776	187197	17.776	204618	17.776	318241	17.776	282080
17.783	191853	17.783	215513	17.783	317236	17.783	279232
17.789	188726	17.789	227867	17.789	314796	17.789	277645
17.795	182322	17.795	236350	17.795	313039	17.795	280149
17.801	184073	17.801	252136	17.801	314260	17.801	281570
17.808	189013	17.808	253818	17.808	316153	17.808	277610
17.814	191272	17.814	249963	17.814	318971	17.814	274518
17.82	191090	17.82	249480	17.82	314793	17.82	275965
17.826	188238	17.826	245819	17.826	310396	17.826	280104
17.833	195459	17.833	239985	17.833	310553	17.833	276165
17.839	195512	17.839	232113	17.839	314115	17.839	274066
17.845	198980	17.845	232986	17.845	311374	17.845	279679
17.851	207411	17.851	238329	17.851	303687	17.851	269248
17.858	211745	17.858	247424	17.858	317347	17.858	281573
17.864	210998	17.864	248392	17.864	317919	17.864	272770
17.87	205262	17.87	243124	17.87	307639	17.87	270315
17.876	206405	17.876	237525	17.876	316098	17.876	277479
17.883	202142	17.883	238102	17.883	313781	17.883	278324
17.889	203244	17.889	227531	17.889	313060	17.889	269375
17.895	193617	17.895	217974	17.895	315411	17.895	277076
17.901	196575	17.901	213231	17.901	314482	17.902	278720
17.908	194499	17.908	208408	17.908	328445	17.908	281219
17.914	188135	17.914	205280	17.914	314348	17.914	277795
17.92	192905	17.92	208429	17.92	314333	17.92	276911
17.927	188388	17.927	197385	17.926	312305	17.927	280053
17.933	185233	17.933	195933	17.933	312436	17.933	278888
17.939	185917	17.939	194432	17.939	306095	17.939	280499
17.945	187007	17.945	196246	17.945	305701	17.945	282617
17.952	188565	17.952	189635	17.951	308884	17.952	279040
17.958	187603	17.958	193366	17.958	305802	17.958	280979
17.964	183416	17.964	192720	17.964	301927	17.964	282699
17.97	188544	17.97	192733	17.97	305148	17.97	274951
17.977	196608	17.977	208438	17.976	300806	17.977	280004
17.983	207464	17.983	226521	17.983	301991	17.983	279679
17.989	233250	17.989	272092	17.989	304346	17.989	279885
17.995	286419	17.995	360723	17.995	306591	17.995	280811
18.002	372189	18.002	509403	18.001	307644	18.002	283183
18.008	494550	18.008	774898	18.008	308104	18.008	289655
18.014	660325	18.014	1094360	18.014	312073	18.014	300805
18.02	852967	18.02	1464082	18.02	316685	18.02	294278
18.027	1015740	18.027	1822404	18.027	328373	18.027	313681
18.033	1135936	18.033	2093620	18.033	333625	18.033	329234
18.039	1194288	18.039	2170475	18.039	335494	18.039	332441
18.045	1170595	18.045	2079832	18.045	331918	18.045	334074
18.052	1065578	18.052	1882057	18.052	332955	18.052	326346
18.058	911880	18.058	1588133	18.058	329276	18.058	316050
18.064	756365	18.064	1282051	18.064	328084	18.064	298569
18.07	607940	18.07	973875	18.07	313927	18.07	292259
18.077	495967	18.077	748778	18.077	311659	18.077	280951
18.083	408759	18.083	562359	18.083	304841	18.083	278060
18.089	343153	18.089	432976	18.089	304408	18.089	276776
18.095	296237	18.095	339231	18.095	298043	18.095	271524
18.102	273611	18.102	282247	18.102	294917	18.102	270588
18.108	243061	18.108	236405	18.108	298934	18.108	278976
18.114	215044	18.114	214395	18.114	303191	18.114	272796
18.12	207889	18.12	207988	18.12	302069	18.12	267047
18.127	199658	18.127	203753	18.127	297827	18.127	270843
18.133	205181	18.133	205549	18.133	299058	18.133	273883
18.139	205744	18.139	206759	18.139	301991	18.139	270953
18.145	206009	18.145	212695	18.145	300853	18.145	274795
18.152	203692	18.152	215005	18.152	303113	18.152	275243
18.158	200069	18.158	207300	18.158	300794	18.158	273595
18.164	193309	18.164	202824	18.164	299351	18.164	272398
18.17	188787	18.17	200121	18.17	297410	18.17	274505
18.177	190197	18.177	194354	18.177	305582	18.177	270143
18.183	195790	18.183	193657	18.183	300244	18.183	268716
18.189	193564	18.189	186523	18.189	293624	18.189	264072
18.195	192963	18.195	191032	18.195	297264	18.195	272363
18.202	189836	18.202	184935	18.202	306054	18.202	273287
18.208	184879	18.208	185962	18.208	307746	18.208	265347
18.214	179391	18.214	184701	18.214	309465	18.214	268008
18.221	181410	18.221	188814	18.22	312001	18.221	274053
18.227	175472	18.227	184736	18.227	312289	18.227	275467
18.233	177412	18.233	185486	18.233	314302	18.233	268699
18.239	178637	18.239	186940	18.239	324022	18.239	266696
18.246	182645	18.246	192042	18.245	323559	18.246	269142
18.252	179498	18.252	194145	18.252	327097	18.252	274483
18.258	186462	18.258	195731	18.258	315901	18.258	267710
18.264	197381	18.264	204683	18.264	318796	18.264	270394
18.271	203548	18.271	207054	18.27	315343	18.271	266887
18.277	215684	18.277	213426	18.277	302229	18.277	273685
18.283	225958	18.283	225920	18.283	300253	18.283	268630
18.289	243803	18.289	240670	18.289	299447	18.289	270550
18.296	260605	18.296	254477	18.295	300156	18.296	272224
18.302	273567	18.302	264845	18.302	299805	18.302	265022
18.308	278121	18.308	277993	18.308	300672	18.308	270603
18.314	275622	18.314	279219	18.314	299686	18.314	266394
18.321	261681	18.321	260979	18.32	295794	18.321	272802
18.327	250646	18.327	253409	18.327	299662	18.327	264425
18.333	244559	18.333	237739	18.333	299012	18.333	262495
18.339	236503	18.339	230602	18.339	297720	18.339	267210
18.346	237611	18.346	222158	18.346	290020	18.346	265974
18.352	235686	18.352	220577	18.352	289651	18.352	277243
18.358	238105	18.358	212042	18.358	296256	18.358	266218
18.364	224626	18.364	209505	18.364	300831	18.364	265068
18.371	216770	18.371	197776	18.371	298758	18.371	265283
18.377	201504	18.377	197841	18.377	295560	18.377	268446
18.383	199044	18.383	185128	18.383	298065	18.383	273525
18.389	190874	18.389	185425	18.389	296511	18.389	272750
18.396	178264	18.396	183590	18.396	292912	18.396	272992
18.402	186419	18.402	188818	18.402	301596	18.402	266174
18.408	181366	18.408	189096	18.408	285577	18.408	260860
18.414	175504	18.414	187075	18.414	292079	18.414	269145
18.421	179757	18.421	186153	18.421	293135	18.421	263672
18.427	181275	18.427	187862	18.427	292767	18.427	265113
18.433	175761	18.433	182398	18.433	294612	18.433	265795
18.439	179627	18.439	181999	18.439	295116	18.439	263782
18.446	177608	18.446	178619	18.446	295676	18.446	261399
18.452	179027	18.452	179887	18.452	296223	18.452	264355
18.458	172802	18.458	185966	18.458	289566	18.458	270294
18.464	171809	18.464	180855	18.464	295636	18.464	265442
18.471	177466	18.471	182228	18.471	298319	18.471	260179
18.477	179362	18.477	175272	18.477	291251	18.477	267505
18.483	179114	18.483	173982	18.483	288690	18.483	269598
18.489	174644	18.489	181857	18.489	286787	18.49	264400
18.496	173449	18.496	180512	18.496	289112	18.496	265137
18.502	179109	18.502	173809	18.502	288425	18.502	266020
18.508	182071	18.508	177771	18.508	294876	18.508	269002
18.515	176734	18.515	176447	18.514	293939	18.515	266279
18.521	183076	18.521	184012	18.521	286032	18.521	267085
18.527	180035	18.527	177836	18.527	297784	18.527	264279
18.533	184789	18.533	179822	18.533	297451	18.533	267064
18.54	185511	18.54	182103	18.539	289938	18.54	269278
18.546	188771	18.546	185711	18.546	295039	18.546	266132
18.552	187790	18.552	188992	18.552	290191	18.552	265970
18.558	191266	18.558	184500	18.558	288139	18.558	267623
18.565	190799	18.565	189727	18.564	290839	18.565	267719
18.571	183631	18.571	189707	18.571	291648	18.571	274624
18.577	184966	18.577	192642	18.577	293277	18.577	258218
18.583	189811	18.583	200050	18.583	290681	18.583	264615
18.59	190380	18.59	212315	18.589	290540	18.59	259609
18.596	199598	18.596	209749	18.596	288577	18.596	261761
18.602	202978	18.602	216400	18.602	290429	18.602	266312
18.608	201548	18.608	222980	18.608	295065	18.608	270111
18.615	200379	18.615	230694	18.615	295682	18.615	266602
18.621	194864	18.621	221437	18.621	296904	18.621	263574
18.627	198151	18.627	221026	18.627	295738	18.627	267816
18.633	192505	18.633	216802	18.633	300345	18.633	269453
18.64	188520	18.64	209920	18.64	296794	18.64	259919
18.646	189194	18.646	203765	18.646	294931	18.646	258010
18.652	190625	18.652	198540	18.652	299653	18.652	261677
18.658	188017	18.658	194042	18.658	287223	18.658	264281
18.665	186683	18.665	197239	18.665	289421	18.665	264969
18.671	191244	18.671	201737	18.671	292299	18.671	268075
18.677	188700	18.677	203213	18.677	289168	18.677	266692
18.683	189091	18.683	211157	18.683	295773	18.683	264052
18.69	189096	18.69	206637	18.69	290883	18.69	266498
18.696	191094	18.696	209458	18.696	295385	18.696	264748
18.702	196759	18.702	210344	18.702	291956	18.702	259187
18.708	188764	18.708	199773	18.708	288932	18.708	263771
18.715	190281	18.715	196376	18.715	294577	18.715	263277
18.721	186032	18.721	198194	18.721	291046	18.721	257340
18.727	189464	18.727	193075	18.727	293767	18.727	270026
18.733	190279	18.733	199598	18.733	301902	18.733	264361
18.74	195886	18.74	205246	18.74	302129	18.74	265710
18.746	201202	18.746	203382	18.746	302126	18.746	268894
18.752	201387	18.752	218886	18.752	301942	18.752	265526
18.758	205313	18.758	216782	18.758	293354	18.758	264573
18.765	213214	18.765	222365	18.765	289770	18.765	259848
18.771	220663	18.771	230265	18.771	290609	18.771	257897
18.777	227527	18.777	237519	18.777	292351	18.777	258529
18.783	231968	18.783	233000	18.783	292507	18.784	265994
18.79	231124	18.79	231407	18.79	288505	18.79	263188
18.796	236208	18.796	215597	18.796	285520	18.796	266303
18.802	217818	18.802	208688	18.802	289751	18.802	259139
18.809	205847	18.809	198640	18.808	290819	18.809	262429
18.815	201414	18.815	190277	18.815	288812	18.815	261302
18.821	187592	18.821	184428	18.821	291284	18.821	268767
18.827	184327	18.827	185150	18.827	292636	18.827	266757
18.834	182322	18.834	180113	18.833	292952	18.834	264211
18.84	181747	18.84	175007	18.84	288609	18.84	258269
18.846	187496	18.846	179162	18.846	282212	18.846	262073
18.852	176257	18.852	185326	18.852	284075	18.852	265397
18.859	176223	18.859	177261	18.858	294937	18.859	266403
18.865	176075	18.865	177356	18.865	279372	18.865	261782
18.871	171547	18.871	176470	18.871	284343	18.871	256193
18.877	172917	18.877	176550	18.877	290673	18.877	264182
18.884	174372	18.884	171997	18.883	285680	18.884	264002
18.89	175253	18.89	180973	18.89	288679	18.89	260464
18.896	179358	18.896	184953	18.896	282380	18.896	261825
18.902	179199	18.902	182955	18.902	286737	18.902	259197
18.909	182025	18.909	185875	18.909	286863	18.909	260613
18.915	182083	18.915	190313	18.915	290954	18.915	256676
18.921	180136	18.921	188629	18.921	290434	18.921	266417
18.927	184011	18.927	184133	18.927	289482	18.927	261226
18.934	183113	18.934	190783	18.934	288315	18.934	258240
18.94	179969	18.94	193143	18.94	279592	18.94	257946
18.946	177231	18.946	184501	18.946	288461	18.946	261387
18.952	184208	18.952	183781	18.952	280389	18.952	258054
18.959	184346	18.959	183683	18.959	281250	18.959	261450
18.965	181786	18.965	178562	18.965	284517	18.965	261796
18.971	178835	18.971	178061	18.971	283693	18.971	260367
18.977	171257	18.977	175773	18.977	285730	18.977	255262
18.984	172719	18.984	173642	18.984	279533	18.984	256074
18.99	169415	18.99	174935	18.99	281919	18.99	259008
18.996	174873	18.996	169492	18.996	288060	18.996	263056
19.002	172153	19.002	173639	19.002	282520	19.002	264067
19.009	169934	19.009	174721	19.009	281269	19.009	260752
19.015	174465	19.015	166935	19.015	282254	19.015	257685
19.021	173571	19.021	173125	19.021	280387	19.021	263595
19.027	167913	19.027	173928	19.027	283536	19.027	256563
19.034	165940	19.034	166893	19.034	280856	19.034	265988
19.04	170699	19.04	174699	19.04	282917	19.04	264208
19.046	169149	19.046	169898	19.046	282975	19.046	265218
19.052	174227	19.052	170607	19.052	279058	19.052	264510
19.059	172590	19.059	171322	19.059	283948	19.059	255479
19.065	171195	19.065	171053	19.065	281275	19.065	256794
19.071	169981	19.071	179596	19.071	277800	19.071	270899
19.077	177110	19.077	171902	19.077	278199	19.078	262849
19.084	173035	19.084	175000	19.084	278036	19.084	258459
19.09	171931	19.09	176852	19.09	286866	19.09	259168
19.096	176852	19.096	178586	19.096	279462	19.096	261359
19.102	176510	19.102	186478	19.102	286557	19.103	254936
19.109	184981	19.109	191253	19.109	284012	19.109	262626
19.115	175486	19.115	191390	19.115	286184	19.115	255288
19.121	182042	19.121	196056	19.121	283875	19.121	256404
19.128	182536	19.128	194462	19.127	275456	19.128	254738
19.134	182246	19.134	201400	19.134	282180	19.134	259530
19.14	185320	19.14	197131	19.14	279571	19.14	254264
19.146	177935	19.146	191661	19.146	281465	19.146	257415
19.153	180764	19.153	188875	19.152	283289	19.153	261736
19.159	176623	19.159	190719	19.159	277175	19.159	259304
19.165	174309	19.165	189540	19.165	276956	19.165	259005
19.171	182234	19.171	187550	19.171	287772	19.171	260592
19.178	175353	19.178	184487	19.177	284570	19.178	260623
19.184	179289	19.184	179904	19.184	283603	19.184	260467
19.19	176036	19.19	182320	19.19	277093	19.19	257977
19.196	176672	19.196	177695	19.196	281452	19.196	260953
19.203	175478	19.203	181310	19.203	275482	19.203	260364
19.209	175383	19.209	180977	19.209	283318	19.209	259461
19.215	175968	19.215	181347	19.215	278260	19.215	257420
19.221	175337	19.221	181203	19.221	275376	19.221	261022
19.228	173548	19.228	183848	19.228	285829	19.228	259662
19.234	178068	19.234	177782	19.234	282794	19.234	257477
19.24	174848	19.24	183703	19.24	284830	19.24	247801
19.246	177992	19.246	176978	19.246	275854	19.246	251703
19.253	170202	19.253	180061	19.253	279288	19.253	257527
19.259	169431	19.259	175430	19.259	275423	19.259	264017
19.265	168476	19.265	175578	19.265	277098	19.265	247509
19.271	173989	19.271	173196	19.271	275385	19.271	252092
19.278	176701	19.278	173343	19.278	274899	19.278	255263
19.284	169804	19.284	175082	19.284	272767	19.284	251139
19.29	175306	19.29	174925	19.29	278495	19.29	258796
19.296	174366	19.296	173621	19.296	278793	19.296	251838
19.303	174741	19.303	174507	19.303	285747	19.303	254363
19.309	175690	19.309	178108	19.309	271612	19.309	253513
19.315	174462	19.315	175977	19.315	273535	19.315	251427
19.321	169555	19.321	178729	19.321	284220	19.321	250563
19.328	171537	19.328	179027	19.328	280956	19.328	254579
19.334	167483	19.334	176964	19.334	270783	19.334	253623
19.34	170990	19.34	180789	19.34	280096	19.34	259920
19.346	175657	19.346	179890	19.346	275878	19.346	253853
19.353	169953	19.353	170706	19.353	275623	19.353	257785
19.359	173173	19.359	177395	19.359	275159	19.359	259638
19.365	172809	19.365	170620	19.365	274933	19.365	250517
19.371	173115	19.371	172848	19.371	284975	19.372	253382
19.378	173073	19.378	170657	19.378	277406	19.378	253287
19.384	179237	19.384	174006	19.384	273902	19.384	259833
19.39	174938	19.39	169154	19.39	279200	19.39	250570
19.396	171711	19.396	177718	19.396	273094	19.397	258881
19.403	177649	19.403	171080	19.403	276779	19.403	260224
19.409	170251	19.409	174720	19.409	282936	19.409	261542
19.415	177896	19.415	173949	19.415	278415	19.415	255186
19.422	174881	19.422	177648	19.421	279023	19.422	260973
19.428	169522	19.428	172052	19.428	278475	19.428	258004
19.434	170380	19.434	174774	19.434	282357	19.434	258165
19.44	171074	19.44	171562	19.44	281444	19.44	251131
19.447	171467	19.447	171299	19.446	279668	19.447	258730
19.453	174776	19.453	172181	19.453	269883	19.453	254118
19.459	173610	19.459	173453	19.459	277643	19.459	253825
19.465	173015	19.465	172769	19.465	274313	19.465	254627
19.472	174699	19.472	174048	19.471	281770	19.472	258146
19.478	175909	19.478	172787	19.478	279554	19.478	251443
19.484	179402	19.484	170266	19.484	271324	19.484	251836
19.49	170671	19.49	175144	19.49	277555	19.49	253688
19.497	177649	19.497	171104	19.497	275932	19.497	247685
19.503	169048	19.503	170887	19.503	274023	19.503	247034
19.509	172234	19.509	172010	19.509	273108	19.509	254908
19.515	171231	19.515	172817	19.515	275581	19.515	247420
19.522	169740	19.522	173911	19.522	282761	19.522	247288
19.528	173360	19.528	172723	19.528	278156	19.528	252911
19.534	173107	19.534	172060	19.534	274380	19.534	259033
19.54	174168	19.54	174629	19.54	274847	19.54	253753
19.547	171891	19.547	176616	19.547	272702	19.547	255228
19.553	172177	19.553	178712	19.553	279853	19.553	251786
19.559	174609	19.559	179121	19.559	275401	19.559	253570
19.565	181713	19.565	180011	19.565	280169	19.565	262780
19.572	176472	19.572	183328	19.572	278036	19.572	256645
19.578	178880	19.578	183596	19.578	283359	19.578	257734
19.584	183716	19.584	188751	19.584	277757	19.584	254734
19.59	186104	19.59	201544	19.59	278987	19.59	258552
19.597	201838	19.597	228860	19.597	280465	19.597	251734
19.603	218566	19.603	264923	19.603	283912	19.603	251046
19.609	242332	19.609	315188	19.609	277208	19.609	247371
19.615	267974	19.615	357528	19.615	274799	19.615	254890
19.622	302487	19.622	415838	19.622	273058	19.622	253652
19.628	324372	19.628	443962	19.628	279618	19.628	248585
19.634	321784	19.634	455923	19.634	273456	19.634	253775
19.64	321038	19.64	445251	19.64	279898	19.64	246966
19.647	319458	19.647	412340	19.647	265941	19.647	255136
19.653	320628	19.653	383177	19.653	277727	19.653	252622
19.659	310425	19.659	355267	19.659	271715	19.659	254894
19.665	301941	19.665	324142	19.665	274488	19.666	247672
19.672	276066	19.672	287784	19.672	276373	19.672	257244
19.678	257081	19.678	259974	19.678	274210	19.678	245979
19.684	229184	19.684	227334	19.684	266486	19.684	249835
19.69	208780	19.69	219753	19.69	269503	19.691	249732
19.697	196767	19.697	212094	19.697	265150	19.697	260505
19.703	188320	19.703	207793	19.703	271399	19.703	254133
19.709	186669	19.709	206672	19.709	275810	19.709	257977
19.716	194359	19.716	219342	19.715	270014	19.716	250527
19.722	209243	19.722	240607	19.722	276519	19.722	257569
19.728	232093	19.728	306749	19.728	270607	19.728	250264
19.734	296800	19.734	416901	19.734	271313	19.734	244784
19.741	388949	19.741	603512	19.74	271595	19.741	246502
19.747	503108	19.747	871266	19.747	276177	19.747	249346
19.753	621999	19.753	1184653	19.753	273425	19.753	248473
19.759	728390	19.759	1431641	19.759	267257	19.759	249298
19.766	802887	19.766	1607441	19.765	274040	19.766	250544
19.772	846811	19.772	1637494	19.772	267349	19.772	247837
19.778	882364	19.778	1567869	19.778	273147	19.778	252904
19.784	918296	19.784	1452603	19.784	275588	19.784	249854
19.791	899599	19.791	1279550	19.791	274337	19.791	253629
19.797	843956	19.797	1081576	19.797	266963	19.797	254388
19.803	746763	19.803	841642	19.803	270304	19.803	250083
19.809	590423	19.809	603184	19.809	267484	19.809	251301
19.816	444558	19.816	415840	19.816	285924	19.816	247495
19.822	310915	19.822	299766	19.822	278019	19.822	244522
19.828	237180	19.828	224639	19.828	276418	19.828	246793
19.834	200415	19.834	191772	19.834	269134	19.834	253790
19.841	176690	19.841	173895	19.841	265122	19.841	249008
19.847	175790	19.847	171563	19.847	276409	19.847	248284
19.853	170345	19.853	165354	19.853	273472	19.853	250355
19.859	166113	19.859	167153	19.859	269880	19.859	250226
19.866	167097	19.866	164147	19.866	271080	19.866	246966
19.872	164773	19.872	162204	19.872	267370	19.872	252602
19.878	167752	19.878	163152	19.878	262822	19.878	246307
19.884	160359	19.884	156621	19.884	263928	19.884	255722
19.891	162948	19.891	162565	19.891	274787	19.891	253249
19.897	163957	19.897	159143	19.897	275255	19.897	253208
19.903	164161	19.903	155996	19.903	264354	19.903	248299
19.909	167745	19.909	158140	19.909	265794	19.909	248903
19.916	163761	19.916	161093	19.916	270626	19.916	253564
19.922	163341	19.922	160515	19.922	266648	19.922	242750
19.928	160945	19.928	162538	19.928	267962	19.928	249134
19.934	163802	19.934	161516	19.934	266093	19.934	252804
19.941	166063	19.941	157397	19.941	269436	19.941	252777
19.947	163663	19.947	160159	19.947	261562	19.947	245145
19.953	165331	19.953	160421	19.953	268906	19.953	247680
19.959	165783	19.959	159514	19.959	264208	19.96	248147
19.966	161834	19.966	157659	19.966	268025	19.966	251221
19.972	162002	19.972	157079	19.972	271074	19.972	244395
19.978	162194	19.978	160251	19.978	270526	19.978	254897
19.984	165425	19.984	161654	19.984	270532	19.985	252775
19.991	167369	19.991	166206	19.991	271232	19.991	245130
19.997	164472	19.997	166072	19.997	264127	19.997	248764
20.003	169760	20.003	168326	20.003	269033	20.003	242493
20.01	173121	20.01	172491	20.009	264836	20.01	252690
20.016	170663	20.016	172793	20.016	267532	20.016	250644
20.022	173855	20.022	176220	20.022	264016	20.022	243463
20.028	171151	20.028	170613	20.028	266156	20.028	248630
20.035	170639	20.035	168361	20.034	273846	20.035	245607
20.041	167181	20.041	170609	20.041	271753	20.041	245321
20.047	166372	20.047	164592	20.047	262345	20.047	251866
20.053	162419	20.053	164605	20.053	268950	20.053	246961
20.06	162762	20.06	165751	20.059	269149	20.06	257940
20.066	166841	20.066	165263	20.066	267172	20.066	244818
20.072	163432	20.072	165726	20.072	271809	20.072	246038
20.078	166530	20.078	162814	20.078	266443	20.078	249322
20.085	163261	20.085	161217	20.085	265848	20.085	245915
20.091	164633	20.091	163220	20.091	263418	20.091	246204
20.097	160927	20.097	169461	20.097	265396	20.097	248757
20.103	165128	20.103	167535	20.103	261172	20.103	240274
20.11	158328	20.11	169593	20.11	258543	20.11	245523
20.116	166762	20.116	169298	20.116	259235	20.116	246429
20.122	172299	20.122	164116	20.122	269381	20.122	245082
20.128	165682	20.128	163248	20.128	266497	20.128	249202
20.135	167210	20.135	164496	20.135	268392	20.135	247067
20.141	169211	20.141	160632	20.141	265134	20.141	244188
20.147	165816	20.147	160586	20.147	260487	20.147	246653
20.153	170790	20.153	164734	20.153	262362	20.153	250136
20.16	164434	20.16	161825	20.16	261425	20.16	247706
20.166	164816	20.166	163566	20.166	260993	20.166	242921
20.172	163560	20.172	163854	20.172	260565	20.172	249967
20.178	169700	20.178	158897	20.178	265031	20.178	248185
20.185	163602	20.185	164833	20.185	260501	20.185	243447
20.191	165772	20.191	166272	20.191	255205	20.191	253470
20.197	163378	20.197	166731	20.197	269428	20.197	244618
20.203	169335	20.203	168850	20.203	262664	20.203	251233
20.21	162820	20.21	173654	20.21	267886	20.21	246225
20.216	167557	20.216	175568	20.216	266305	20.216	243563
20.222	170897	20.222	177846	20.222	269123	20.222	241298
20.228	167448	20.228	174739	20.228	264140	20.228	242932
20.235	170775	20.235	172522	20.235	261950	20.235	245397
20.241	170217	20.241	180415	20.241	264718	20.241	246530
20.247	168840	20.247	175904	20.247	269780	20.247	248700
20.253	168994	20.253	174987	20.253	261151	20.254	245436
20.26	165517	20.26	173256	20.26	264396	20.26	245182
20.266	162835	20.266	172397	20.266	266705	20.266	246482
20.272	169745	20.272	170803	20.272	267996	20.272	248493
20.278	165449	20.278	166950	20.278	256809	20.279	243643
20.285	164514	20.285	168670	20.285	266354	20.285	248831
20.291	164232	20.291	165721	20.291	265556	20.291	248787
20.297	161845	20.297	168692	20.297	266714	20.297	250796
20.304	161152	20.304	168365	20.303	262528	20.304	248171
20.31	163583	20.31	172017	20.31	264031	20.31	241877
20.316	164980	20.316	167818	20.316	260553	20.316	251481
20.322	164071	20.322	165480	20.322	260195	20.322	241059
20.329	164187	20.329	166886	20.328	267741	20.329	245136
20.335	159537	20.335	168185	20.335	270090	20.335	247385
20.341	160607	20.341	164306	20.341	256754	20.341	244688
20.347	164897	20.347	162883	20.347	271538	20.347	246430
20.354	162606	20.354	166273	20.353	264689	20.354	249704
20.36	157966	20.36	160437	20.36	264436	20.36	239766
20.366	165450	20.366	163330	20.366	268527	20.366	247705
20.372	168753	20.372	159977	20.372	263377	20.372	241538
20.379	164981	20.379	167344	20.379	262516	20.379	241587
20.385	163816	20.385	164514	20.385	260160	20.385	246411
20.391	162086	20.391	166509	20.391	260714	20.391	246719
20.397	165664	20.397	168502	20.397	257900	20.397	246476
20.404	169717	20.404	167761	20.404	265333	20.404	243414
20.41	167226	20.41	172677	20.41	264634	20.41	246435
20.416	169349	20.416	173366	20.416	255369	20.416	249112
20.422	170186	20.422	176071	20.422	259968	20.422	241489
20.429	171932	20.429	172512	20.429	261152	20.429	244225
20.435	165592	20.435	173024	20.435	260015	20.435	244258
20.441	168605	20.441	176935	20.441	263077	20.441	249340
20.447	164573	20.447	164639	20.447	258037	20.447	243895
20.454	166726	20.454	172333	20.454	264344	20.454	242474
20.46	164227	20.46	172675	20.46	264327	20.46	239640
20.466	177838	20.466	171239	20.466	261591	20.466	248142
20.472	170011	20.472	174065	20.472	261849	20.472	251008
20.479	174924	20.479	180239	20.479	261238	20.479	245870
20.485	173449	20.485	178481	20.485	257626	20.485	246150
20.491	179977	20.491	185743	20.491	267016	20.491	247126
20.497	173341	20.497	186262	20.497	262778	20.497	246213
20.504	173852	20.504	184671	20.504	259998	20.504	250466
20.51	177017	20.51	178346	20.51	261737	20.51	236630
20.516	172920	20.516	180221	20.516	262900	20.516	242702
20.522	168673	20.522	172014	20.522	261584	20.522	241950
20.529	173701	20.529	169112	20.529	263451	20.529	238916
20.535	172954	20.535	170124	20.535	262872	20.535	242421
20.541	177575	20.541	169422	20.541	262659	20.541	237281
20.547	174086	20.547	171215	20.547	257434	20.547	243315
20.554	178676	20.554	171227	20.554	260154	20.554	252559
20.56	182855	20.56	169460	20.56	255504	20.56	243626
20.566	178720	20.566	178977	20.566	259830	20.566	243077
20.572	182420	20.572	178134	20.572	267724	20.573	238788
20.579	183205	20.579	178650	20.579	269461	20.579	241512
20.585	180595	20.585	177681	20.585	258513	20.585	248998
[truncated: 2,751 more rows]

## Sheet: Figure 2c
Control	TIC	MosB	TIC	KO	TIC	3-OMSI	TIC
Retention time (min)	Counts	Retention time (min)	Counts	Retention time (min)	Counts	Retention time (min)	Counts
8.093	5971370	8.093	5643587	8.093	3858625	8.093	3668369
8.099	5661649	8.099	5249028	8.099	3688408	8.099	3510599
8.106	5452805	8.106	4963955	8.106	3590683	8.106	3372772
8.112	5414652	8.112	4648582	8.112	3485483	8.112	3257688
8.118	5461220	8.118	4474047	8.118	3371827	8.118	3131811
8.124	5647932	8.124	4351380	8.124	3235887	8.124	3107593
8.131	5965816	8.131	4213143	8.131	3140531	8.131	2981812
8.137	6358552	8.137	4168334	8.137	3033447	8.137	2918046
8.143	6743089	8.143	4089191	8.143	2919144	8.143	2842425
8.149	7189173	8.149	4049705	8.149	2797315	8.149	2758556
8.156	7572301	8.156	4080780	8.156	2726099	8.156	2656506
8.162	7932837	8.162	4126398	8.162	2627751	8.162	2570773
8.168	8221369	8.168	4276950	8.168	2571578	8.168	2516496
8.174	8532491	8.174	4543815	8.174	2525807	8.174	2423744
8.181	8817403	8.181	4866696	8.181	2484429	8.181	2382252
8.187	9079871	8.187	5358923	8.187	2423097	8.187	2326817
8.193	9298299	8.193	5907618	8.193	2431289	8.193	2268285
8.199	9393767	8.2	6419827	8.2	2333784	8.199	2299245
8.206	9425418	8.206	7040603	8.206	2282857	8.206	2194841
8.212	9137358	8.212	7668612	8.212	2254558	8.212	2146616
8.218	8602286	8.218	8180312	8.218	2204996	8.218	2110616
8.224	7539047	8.225	8682687	8.225	2148430	8.224	2090145
8.231	6294100	8.231	9182617	8.231	2117877	8.231	2046373
8.237	5372061	8.237	9665684	8.237	2066655	8.237	2047579
8.243	5006428	8.243	10059140	8.243	2024728	8.243	1983482
8.249	5049975	8.25	10336920	8.25	2000539	8.249	1965608
8.256	5344848	8.256	10182700	8.256	1974745	8.256	1911486
8.262	5670688	8.262	9294572	8.262	1953926	8.262	1882686
8.268	5956152	8.268	7751156	8.268	1934582	8.268	1870120
8.274	5986010	8.275	6520193	8.275	1910339	8.274	1839176
8.281	5649034	8.281	6095671	8.281	1894501	8.281	1815993
8.287	4932489	8.287	6246096	8.287	1866296	8.287	1808506
8.293	4084685	8.293	6659921	8.293	1840870	8.293	1781771
8.299	3388367	8.3	7164680	8.3	1839457	8.299	1777076
8.306	3048219	8.306	7677089	8.306	1855773	8.306	1738229
8.312	2925714	8.312	8136460	8.312	1818494	8.312	1740292
8.318	2913270	8.318	8641420	8.318	1786510	8.318	1722698
8.325	2976766	8.325	8897669	8.325	1794766	8.324	1732466
8.331	3151044	8.331	8553433	8.331	1791198	8.331	1682741
8.337	3344908	8.337	7064951	8.337	1775663	8.337	1659145
8.343	3660492	8.343	4548572	8.343	1752922	8.343	1663909
8.35	4089648	8.35	2880776	8.35	1751053	8.349	1639650
8.356	4673454	8.356	2341959	8.356	1779615	8.356	1631091
8.362	5512300	8.362	2284546	8.362	1709706	8.362	1634164
8.368	6851147	8.368	2389890	8.368	1728052	8.368	1637701
8.375	8717267	8.375	2558131	8.375	1711304	8.374	1587862
8.381	11039380	8.381	2799515	8.381	1696525	8.381	1579193
8.387	13500520	8.387	3072590	8.387	1739252	8.387	1581633
8.393	15326320	8.393	3399818	8.393	1691303	8.393	1564557
8.4	16702840	8.4	3765699	8.4	1651730	8.4	1577065
8.406	17271930	8.406	4175578	8.406	1632587	8.406	1580147
8.412	16679730	8.412	4732657	8.412	1606073	8.412	1542044
8.418	15335170	8.418	5645756	8.418	1579171	8.418	1541057
8.425	13708300	8.425	7184224	8.425	1560268	8.425	1521796
8.431	12467080	8.431	9235067	8.431	1554809	8.431	1509812
8.437	12020370	8.437	11712040	8.437	1533169	8.437	1496422
8.443	12444590	8.443	14159870	8.443	1527010	8.443	1496101
8.45	13793970	8.45	15727060	8.45	1530266	8.45	1471906
8.456	15670410	8.456	16024140	8.456	1514724	8.456	1458440
8.462	17744420	8.462	14756700	8.462	1530297	8.462	1468590
8.468	19252760	8.468	12861920	8.468	1519661	8.468	1451870
8.475	19183050	8.475	11399790	8.475	1499244	8.475	1453337
8.481	16733200	8.481	10837900	8.481	1500164	8.481	1438713
8.487	12108520	8.487	10661260	8.487	1491527	8.487	1430745
8.493	7241078	8.493	10172930	8.494	1488917	8.493	1423839
8.5	3838641	8.5	8857780	8.5	1477063	8.5	1428584
8.506	2132753	8.506	6829472	8.506	1461299	8.506	1434808
8.512	1499535	8.512	4706271	8.512	1453075	8.512	1404701
8.518	1298052	8.519	3093957	8.519	1442292	8.518	1392418
8.525	1245263	8.525	2128722	8.525	1452702	8.525	1390661
8.531	1221628	8.531	1642885	8.531	1431997	8.531	1385901
8.537	1222208	8.537	1411269	8.537	1443829	8.537	1397916
8.543	1229079	8.544	1305158	8.544	1429637	8.543	1385068
8.55	1227573	8.55	1258868	8.55	1422591	8.55	1370674
8.556	1239087	8.556	1233538	8.556	1416211	8.556	1386056
8.562	1260787	8.562	1237591	8.562	1433576	8.562	1365863
8.568	1245946	8.569	1220811	8.569	1409871	8.568	1353940
8.575	1243926	8.575	1213525	8.575	1405614	8.575	1356507
8.581	1247248	8.581	1219088	8.581	1408244	8.581	1348483
8.587	1248405	8.587	1211807	8.587	1383217	8.587	1351352
8.593	1236740	8.594	1224681	8.594	1379409	8.593	1339060
8.6	1252335	8.6	1214359	8.6	1379969	8.6	1331598
8.606	1245242	8.606	1217459	8.606	1422498	8.606	1331948
8.612	1253324	8.612	1239311	8.612	1382024	8.612	1332665
8.618	1272414	8.619	1221867	8.619	1382724	8.618	1327195
8.625	1244938	8.625	1230839	8.625	1366753	8.625	1331614
8.631	1253182	8.631	1245184	8.631	1365858	8.631	1311973
8.637	1236186	8.637	1252657	8.637	1369349	8.637	1317199
8.644	1224848	8.644	1230999	8.644	1344836	8.643	1319262
8.65	1222324	8.65	1234584	8.65	1347705	8.65	1311456
8.656	1214310	8.656	1222045	8.656	1345792	8.656	1299263
8.662	1218881	8.662	1205636	8.662	1323077	8.662	1303370
8.669	1216301	8.669	1216596	8.669	1325646	8.668	1291009
8.675	1217594	8.675	1199848	8.675	1326060	8.675	1295101
8.681	1217676	8.681	1189841	8.681	1317322	8.681	1278705
8.687	1206541	8.687	1187534	8.687	1307160	8.687	1275674
8.694	1226380	8.694	1192061	8.694	1314148	8.694	1280094
8.7	1233771	8.7	1193869	8.7	1315205	8.7	1275713
8.706	1219899	8.706	1216632	8.706	1310240	8.706	1283496
8.712	1221367	8.712	1189027	8.712	1299790	8.712	1271974
8.719	1239143	8.719	1187191	8.719	1293797	8.719	1258702
8.725	1228374	8.725	1179788	8.725	1285627	8.725	1286299
8.731	1246398	8.731	1181154	8.731	1282808	8.731	1251105
8.737	1237727	8.737	1178900	8.737	1283260	8.737	1266015
8.744	1243820	8.744	1178303	8.744	1269937	8.744	1253713
8.75	1243958	8.75	1165447	8.75	1265473	8.75	1239816
8.756	1245262	8.756	1169116	8.756	1273347	8.756	1239395
8.762	1244886	8.762	1154939	8.762	1264092	8.762	1222412
8.769	1239368	8.769	1151141	8.769	1255482	8.769	1229435
8.775	1233181	8.775	1159270	8.775	1248582	8.775	1226155
8.781	1220322	8.781	1146992	8.781	1257561	8.781	1222002
8.787	1196556	8.787	1147427	8.787	1255561	8.787	1224036
8.794	1210855	8.794	1141586	8.794	1249535	8.794	1212461
8.8	1191153	8.8	1136040	8.8	1255164	8.8	1214099
8.806	1186378	8.806	1135899	8.806	1251066	8.806	1218527
8.812	1172822	8.813	1131287	8.813	1248826	8.812	1199157
8.819	1172575	8.819	1132674	8.819	1245243	8.819	1200167
8.825	1160375	8.825	1155076	8.825	1235481	8.825	1199373
8.831	1141144	8.831	1114954	8.831	1251541	8.831	1213834
8.837	1161138	8.838	1108118	8.838	1235924	8.837	1191802
8.844	1150139	8.844	1114813	8.844	1224383	8.844	1188802
8.85	1159453	8.85	1110369	8.85	1230091	8.85	1189232
8.856	1165143	8.856	1114875	8.856	1228905	8.856	1187515
8.862	1188890	8.863	1112547	8.863	1235313	8.862	1188151
8.869	1186161	8.869	1125390	8.869	1241597	8.869	1186354
8.875	1178998	8.875	1133032	8.875	1237250	8.875	1168921
8.881	1171901	8.881	1133496	8.881	1227970	8.881	1188855
8.887	1150163	8.888	1138331	8.888	1208110	8.887	1180510
8.894	1129380	8.894	1127768	8.894	1220928	8.894	1167294
8.9	1138768	8.9	1125405	8.9	1208770	8.9	1166863
8.906	1156456	8.906	1123533	8.906	1198362	8.906	1162944
8.912	1125319	8.913	1111534	8.913	1205044	8.912	1166733
8.919	1126813	8.919	1097870	8.919	1214133	8.919	1164491
8.925	1118119	8.925	1112113	8.925	1221967	8.925	1156517
8.931	1137366	8.931	1084558	8.931	1195102	8.931	1146132
8.938	1117902	8.938	1073663	8.938	1196243	8.937	1155496
8.944	1134017	8.944	1076247	8.944	1177934	8.944	1156346
8.95	1106012	8.95	1080429	8.95	1182303	8.95	1178027
8.956	1092937	8.956	1066484	8.956	1181004	8.956	1140845
8.963	1106487	8.963	1074501	8.963	1184157	8.963	1164753
8.969	1100821	8.969	1067966	8.969	1163546	8.969	1132059
8.975	1096598	8.975	1061477	8.975	1162208	8.975	1154063
8.981	1104567	8.981	1062179	8.981	1204391	8.981	1137876
8.988	1085795	8.988	1060414	8.988	1167920	8.988	1164587
8.994	1081254	8.994	1060471	8.994	1166479	8.994	1121410
9	1112487	9	1059950	9	1160451	9	1125290
9.006	1107583	9.006	1061669	9.006	1169540	9.006	1131852
9.013	1082078	9.013	1061564	9.013	1164283	9.013	1129503
9.019	1088255	9.019	1062345	9.019	1159696	9.019	1119239
9.025	1092981	9.025	1056023	9.025	1152411	9.025	1127398
9.031	1079156	9.031	1076952	9.031	1156017	9.031	1127143
9.038	1078456	9.038	1059705	9.038	1185315	9.038	1124210
9.044	1107484	9.044	1067668	9.044	1141701	9.044	1104977
9.05	1082479	9.05	1059632	9.05	1143540	9.05	1106547
9.056	1079641	9.056	1075451	9.056	1158647	9.056	1112184
9.063	1083914	9.063	1062918	9.063	1151941	9.063	1117196
9.069	1080034	9.069	1058859	9.069	1141922	9.069	1110438
9.075	1085872	9.075	1064984	9.075	1164727	9.075	1126346
9.081	1082148	9.082	1059594	9.082	1139203	9.081	1104173
9.088	1089250	9.088	1065505	9.088	1134155	9.088	1108795
9.094	1082239	9.094	1059682	9.094	1137385	9.094	1116675
9.1	1099663	9.1	1087290	9.1	1132509	9.1	1096078
9.106	1080325	9.107	1060742	9.107	1151383	9.106	1097490
9.113	1083731	9.113	1060963	9.113	1127729	9.113	1080780
9.119	1106819	9.119	1075377	9.119	1123697	9.119	1082640
9.125	1093298	9.125	1055258	9.125	1116382	9.125	1084662
9.131	1082238	9.132	1058835	9.132	1121967	9.131	1087174
9.138	1081547	9.138	1060966	9.138	1118419	9.138	1092713
9.144	1083707	9.144	1046701	9.144	1121259	9.144	1089669
9.15	1083595	9.15	1036126	9.15	1119643	9.15	1083099
9.156	1075201	9.157	1050915	9.157	1118572	9.156	1085320
9.163	1067702	9.163	1035058	9.163	1108810	9.163	1082233
9.169	1071811	9.169	1043319	9.169	1141749	9.169	1082008
9.175	1071414	9.175	1044404	9.175	1124990	9.175	1085691
9.181	1057428	9.182	1036576	9.182	1118366	9.181	1077812
9.188	1047963	9.188	1034566	9.188	1122456	9.188	1075319
9.194	1054456	9.194	1025116	9.194	1125834	9.194	1091219
9.2	1052997	9.2	1017752	9.2	1131166	9.2	1086581
9.207	1055367	9.207	1031128	9.207	1147119	9.206	1108995
9.213	1052629	9.213	1017769	9.213	1151718	9.213	1096068
9.219	1050180	9.219	1020208	9.219	1155439	9.219	1117152
9.225	1064600	9.225	1022915	9.225	1163208	9.225	1113137
9.232	1058428	9.232	1024250	9.232	1161783	9.231	1118586
9.238	1066921	9.238	1020774	9.238	1193196	9.238	1138545
9.244	1065614	9.244	1029473	9.244	1146570	9.244	1121695
9.25	1051346	9.25	1026091	9.25	1153343	9.25	1112679
9.257	1066513	9.257	1030204	9.257	1162473	9.257	1108440
9.263	1076136	9.263	1018103	9.263	1145319	9.263	1117748
9.269	1088197	9.269	1027704	9.269	1137124	9.269	1104885
9.275	1089400	9.275	1017633	9.275	1138201	9.275	1099519
9.282	1096096	9.282	1026707	9.282	1141420	9.282	1097358
9.288	1082339	9.288	1023483	9.288	1135794	9.288	1097490
9.294	1087937	9.294	1026381	9.294	1130051	9.294	1092514
9.3	1085402	9.3	1032551	9.3	1143472	9.3	1085045
9.307	1084944	9.307	1030728	9.307	1093487	9.307	1091510
9.313	1080058	9.313	1024775	9.313	1095162	9.313	1076610
9.319	1087203	9.319	1017331	9.319	1090200	9.319	1070253
9.325	1107126	9.325	1017516	9.325	1088183	9.325	1058815
9.332	1114972	9.332	1015455	9.332	1078568	9.332	1060230
9.338	1103240	9.338	1022687	9.338	1068595	9.338	1049043
9.344	1112627	9.344	1030152	9.344	1083122	9.344	1042861
9.35	1116814	9.35	1022108	9.35	1063329	9.35	1047414
9.357	1152992	9.357	1024645	9.357	1067222	9.357	1033004
9.363	1135092	9.363	1029219	9.363	1063837	9.363	1040212
9.369	1129410	9.369	1019000	9.369	1073802	9.369	1026159
9.375	1122029	9.376	1029754	9.376	1056793	9.375	1038629
9.382	1119503	9.382	1046120	9.382	1071579	9.382	1038522
9.388	1123318	9.388	1046327	9.388	1050460	9.388	1036763
9.394	1130172	9.394	1066290	9.394	1056324	9.394	1040210
9.4	1129025	9.401	1074364	9.401	1067199	9.4	1024427
9.407	1126639	9.407	1073255	9.407	1052311	9.407	1023879
9.413	1138252	9.413	1090856	9.413	1052585	9.413	1029500
9.419	1152165	9.419	1117772	9.419	1050708	9.419	1022597
9.425	1164283	9.426	1132398	9.426	1054678	9.425	1022960
9.432	1184008	9.432	1163348	9.432	1070850	9.432	1020669
9.438	1201013	9.438	1192673	9.438	1038619	9.438	1013876
9.444	1194753	9.444	1191210	9.444	1049803	9.444	1014938
9.45	1222569	9.451	1206801	9.451	1033289	9.45	1037231
9.457	1222890	9.457	1197525	9.457	1034209	9.457	1012383
9.463	1207804	9.463	1176672	9.463	1038290	9.463	996610
9.469	1194639	9.469	1152709	9.469	1037478	9.469	1005581
9.475	1190389	9.476	1143396	9.476	1039208	9.475	1029704
9.482	1205931	9.482	1150649	9.482	1033085	9.482	1014272
9.488	1174244	9.488	1147009	9.488	1031739	9.488	1011947
9.494	1161620	9.494	1129592	9.494	1028089	9.494	995414
9.501	1162438	9.501	1125034	9.501	1021924	9.5	1010042
9.507	1142693	9.507	1102886	9.507	1023165	9.507	1000972
9.513	1134583	9.513	1109002	9.513	1041418	9.513	997429
9.519	1122589	9.519	1077197	9.519	1018684	9.519	981827
9.526	1130804	9.526	1070645	9.526	1030277	9.525	993262
9.532	1128871	9.532	1056443	9.532	1018364	9.532	1001423
9.538	1125635	9.538	1057397	9.538	1021478	9.538	999897
9.544	1128053	9.544	1051761	9.544	1026417	9.544	986942
9.551	1110111	9.551	1047785	9.551	1027725	9.551	994935
9.557	1111060	9.557	1052210	9.557	1017146	9.557	996426
9.563	1116084	9.563	1052043	9.563	1025681	9.563	999662
9.569	1124301	9.569	1060771	9.569	1027182	9.569	1010209
9.576	1136413	9.576	1055533	9.576	1035556	9.576	1011275
9.582	1107802	9.582	1066273	9.582	1028740	9.582	1008020
9.588	1128570	9.588	1060573	9.588	1035376	9.588	1018166
9.594	1122689	9.594	1063423	9.594	1037119	9.594	1016283
9.601	1125564	9.601	1052585	9.601	1038743	9.601	1012089
9.607	1133883	9.607	1061622	9.607	1027648	9.607	1014831
9.613	1139266	9.613	1044996	9.613	1031650	9.613	1007417
9.619	1137017	9.619	1044697	9.619	1043792	9.619	1030671
9.626	1115816	9.626	1058473	9.626	1039925	9.626	1028199
9.632	1090401	9.632	1040459	9.632	1042712	9.632	1018444
9.638	1104497	9.638	1025014	9.638	1050477	9.638	1031215
9.644	1079816	9.644	1017937	9.644	1043753	9.644	1009165
9.651	1054712	9.651	1010421	9.651	1046384	9.651	1011151
9.657	1062888	9.657	995620	9.657	1031606	9.657	1025172
9.663	1064231	9.663	995580	9.663	1034753	9.663	1004684
9.669	1041378	9.67	981134	9.67	1019793	9.669	987244
9.676	1039764	9.676	977360	9.676	1025088	9.676	996850
9.682	1033806	9.682	978337	9.682	1005377	9.682	1002271
9.688	1012725	9.688	971076	9.688	1002117	9.688	980271
9.694	1026437	9.695	976031	9.695	1003998	9.694	976409
9.701	1031711	9.701	966127	9.701	1007644	9.701	1005658
9.707	1004646	9.707	977705	9.707	1005223	9.707	981877
9.713	1025511	9.713	977908	9.713	984225	9.713	970297
9.719	1004138	9.72	967195	9.72	1002948	9.719	973033
9.726	1000963	9.726	950593	9.726	1004006	9.726	961590
9.732	973470	9.732	956035	9.732	995925	9.732	962050
9.738	965827	9.738	941095	9.738	1008492	9.738	965093
9.744	951569	9.745	927033	9.745	1017579	9.744	966070
9.751	962390	9.751	936140	9.751	1028335	9.751	966275
9.757	940610	9.757	933850	9.757	1013874	9.757	978111
9.763	924706	9.763	920456	9.763	1026750	9.763	953245
9.769	906847	9.77	917438	9.77	1012775	9.769	959594
9.776	899748	9.776	918138	9.776	995790	9.776	947845
9.782	923907	9.782	916127	9.782	1007779	9.782	949723
9.788	903283	9.788	915469	9.788	1000531	9.788	950696
9.795	909471	9.795	921744	9.795	1002933	9.794	945455
9.801	879879	9.801	897160	9.801	990567	9.801	948111
9.807	885223	9.807	894941	9.807	995509	9.807	934251
9.813	897678	9.813	893362	9.813	1006627	9.813	941124
9.82	877949	9.82	881174	9.82	987175	9.819	958222
9.826	877729	9.826	878900	9.826	997678	9.826	934692
9.832	878787	9.832	872908	9.832	982548	9.832	926699
9.838	881196	9.838	880444	9.838	988055	9.838	932968
9.845	882567	9.845	866401	9.845	979574	9.845	931910
9.851	888886	9.851	870270	9.851	993911	9.851	926482
9.857	859968	9.857	874641	9.857	974337	9.857	933770
9.863	879414	9.863	880994	9.863	955919	9.863	935194
9.87	891875	9.87	889830	9.87	971767	9.87	933314
9.876	869158	9.876	882561	9.876	963571	9.876	940785
9.882	867566	9.882	883368	9.882	956126	9.882	933927
9.888	898319	9.888	890804	9.888	960121	9.888	925027
9.895	886851	9.895	882077	9.895	964823	9.895	934634
9.901	889331	9.901	894203	9.901	963977	9.901	948157
9.907	897817	9.907	894623	9.907	961715	9.907	947497
9.913	897083	9.913	894778	9.913	954178	9.913	951430
9.92	917392	9.92	901445	9.92	955504	9.92	922442
9.926	902997	9.926	906728	9.926	949138	9.926	947511
9.932	906962	9.932	902214	9.932	977751	9.932	936587
9.938	892188	9.938	907023	9.938	958506	9.938	922336
9.945	897235	9.945	897264	9.945	988663	9.945	923104
9.951	907574	9.951	914913	9.951	984914	9.951	937401
9.957	906429	9.957	902577	9.957	1026003	9.957	915106
9.963	907140	9.963	906001	9.963	1109653	9.963	919198
9.97	894766	9.97	902801	9.97	1214180	9.97	924466
9.976	902081	9.976	908464	9.976	1446608	9.976	931586
9.982	894972	9.982	926492	9.982	1762036	9.982	942533
9.988	889356	9.989	916737	9.989	2066590	9.988	916452
9.995	900412	9.995	929032	9.995	2376438	9.995	921588
10.001	910647	10.001	919747	10.001	2560828	10.001	920726
10.007	908406	10.007	928559	10.007	2660950	10.007	924906
10.013	922408	10.014	929093	10.014	2654513	10.013	924845
10.02	922475	10.02	922811	10.02	2604300	10.02	917907
10.026	925818	10.026	922431	10.026	2585870	10.026	931155
10.032	925988	10.032	929252	10.032	2624081	10.032	930165
10.038	925787	10.039	913836	10.039	2695329	10.038	930392
10.045	934140	10.045	920821	10.045	2733609	10.045	918086
10.051	923325	10.051	905552	10.051	2729277	10.051	910218
10.057	922336	10.057	909163	10.057	2615804	10.057	912859
10.063	911408	10.064	901743	10.064	2484151	10.063	916386
10.07	900929	10.07	897689	10.07	2311903	10.07	901867
10.076	891406	10.076	897432	10.076	2143161	10.076	909494
10.082	882264	10.082	886171	10.082	2003795	10.082	936173
10.089	880550	10.089	903560	10.089	1878231	10.088	917971
10.095	882693	10.095	890112	10.095	1763461	10.095	930088
10.101	871492	10.101	894061	10.101	1695240	10.101	931004
10.107	881598	10.107	880622	10.107	1607714	10.107	940615
10.114	866811	10.114	879257	10.114	1536855	10.113	937921
10.12	866545	10.12	869187	10.12	1414171	10.12	925646
10.126	872554	10.126	864809	10.126	1342776	10.126	922217
10.132	883161	10.132	864872	10.132	1269607	10.132	918056
10.139	880206	10.139	866963	10.139	1209566	10.139	901860
10.145	900648	10.145	857837	10.145	1135917	10.145	899548
10.151	870978	10.151	869595	10.151	1084677	10.151	893469
10.157	857066	10.157	860808	10.157	1008107	10.157	893949
10.164	850913	10.164	862150	10.164	955194	10.164	887620
10.17	844477	10.17	852589	10.17	919874	10.17	880543
10.176	831843	10.176	861901	10.176	880165	10.176	899760
10.182	822974	10.182	837740	10.182	886121	10.182	883391
10.189	823042	10.189	834046	10.189	854941	10.189	896155
10.195	817064	10.195	829751	10.195	867484	10.195	876915
10.201	840726	10.201	839132	10.201	861764	10.201	901489
10.207	818692	10.207	826290	10.207	855444	10.207	881839
10.214	814261	10.214	817677	10.214	862073	10.214	899830
10.22	805353	10.22	829931	10.22	866312	10.22	882948
10.226	816194	10.226	819409	10.226	863043	10.226	875803
10.232	812328	10.232	816151	10.232	854724	10.232	877567
10.239	815152	10.239	812331	10.239	858694	10.239	904816
10.245	813933	10.245	814706	10.245	863081	10.245	876644
10.251	808535	10.251	835522	10.251	884394	10.251	877075
10.257	822033	10.258	830077	10.258	870337	10.257	883756
10.264	817597	10.264	823692	10.264	881671	10.264	904832
10.27	822196	10.27	821016	10.27	906676	10.27	890004
10.276	810185	10.276	815040	10.276	895338	10.276	889569
10.282	822574	10.283	816282	10.283	886098	10.282	886256
10.289	817400	10.289	814981	10.289	884307	10.289	888446
10.295	817290	10.295	820472	10.295	878706	10.295	898777
10.301	826886	10.301	821866	10.301	877651	10.301	890910
10.307	820655	10.308	824106	10.308	875188	10.307	891139
10.314	832583	10.314	828645	10.314	883124	10.314	885914
10.32	827502	10.32	815380	10.32	880308	10.32	888496
10.326	834046	10.326	833422	10.326	881308	10.326	884671
10.332	831120	10.333	833531	10.333	875647	10.332	890651
10.339	843809	10.339	846336	10.339	876524	10.339	877715
10.345	854277	10.345	861230	10.345	888017	10.345	867959
10.351	858437	10.351	874595	10.351	872187	10.351	869188
10.357	868553	10.358	897020	10.358	876472	10.357	875588
10.364	900189	10.364	935052	10.364	878785	10.364	869771
10.37	935635	10.37	976704	10.37	883454	10.37	861168
10.376	997819	10.376	1031210	10.376	887971	10.376	870317
10.383	1079688	10.383	1123966	10.383	902968	10.382	878025
10.389	1191032	10.389	1179897	10.389	931403	10.389	862178
10.395	1316493	10.395	1270945	10.395	980459	10.395	867485
10.401	1454242	10.401	1347625	10.401	1059303	10.401	862277
10.408	1577325	10.408	1436643	10.408	1174473	10.407	868221
10.414	1705227	10.414	1538245	10.414	1327061	10.414	885248
10.42	1796299	10.42	1593202	10.42	1480620	10.42	871182
10.426	1848552	10.426	1658794	10.426	1629695	10.426	865204
10.433	1797866	10.433	1668232	10.433	1722378	10.433	860333
10.439	1702834	10.439	1633072	10.439	1756628	10.439	877666
10.445	1528531	10.445	1553800	10.445	1752508	10.445	872820
10.451	1349911	10.451	1437538	10.451	1766959	10.451	870426
10.458	1182156	10.458	1316484	10.458	1797852	10.458	876248
10.464	1047820	10.464	1180232	10.464	1841541	10.464	864945
10.47	969025	10.47	1095084	10.47	1857212	10.47	867967
10.476	932801	10.476	1037262	10.476	1874848	10.476	869185
10.483	917814	10.483	1023757	10.483	1849384	10.483	871985
10.489	897507	10.489	983238	10.489	1761455	10.489	862362
10.495	888206	10.495	966404	10.495	1680321	10.495	857550
10.501	889260	10.501	959759	10.501	1580542	10.501	859090
10.508	871427	10.508	943949	10.508	1490250	10.508	863258
10.514	880649	10.514	951874	10.514	1429378	10.514	863894
10.52	860693	10.52	920356	10.52	1370681	10.52	856606
10.526	846562	10.526	909742	10.526	1304349	10.526	850602
10.533	850006	10.533	899074	10.533	1248300	10.533	866038
10.539	819206	10.539	884601	10.539	1201527	10.539	866519
10.545	814717	10.545	865010	10.545	1155285	10.545	830182
10.551	803666	10.552	849893	10.552	1107493	10.551	843009
10.558	789878	10.558	838276	10.558	1058246	10.558	837798
10.564	793283	10.564	817537	10.564	1030510	10.564	846860
10.57	791765	10.57	795138	10.57	1001351	10.57	838434
10.576	773202	10.577	786288	10.577	935217	10.576	840946
10.583	773085	10.583	781142	10.583	917596	10.583	847606
10.589	782281	10.589	776179	10.589	877251	10.589	832291
10.595	766181	10.595	766337	10.595	867628	10.595	838039
10.601	765758	10.602	767897	10.602	852155	10.601	828504
10.608	767266	10.608	765605	10.608	844616	10.608	825804
10.614	767846	10.614	759213	10.614	843790	10.614	823765
10.62	760309	10.62	774864	10.62	821962	10.62	830469
10.626	783752	10.627	763853	10.627	849072	10.626	823229
10.633	746059	10.633	758475	10.633	824727	10.633	827677
10.639	773320	10.639	756666	10.639	842031	10.639	820174
10.645	752116	10.645	745143	10.645	820699	10.645	829153
10.651	756745	10.652	748462	10.652	814644	10.651	844176
10.658	745289	10.658	746703	10.658	822036	10.658	829921
10.664	747370	10.664	747521	10.664	825863	10.664	832041
10.67	759733	10.67	752393	10.67	824527	10.67	832192
10.677	741020	10.677	753536	10.677	830023	10.676	835365
10.683	767029	10.683	749618	10.683	825367	10.683	828476
10.689	756732	10.689	758104	10.689	835916	10.689	841885
10.695	779723	10.695	771260	10.695	832451	10.695	845497
10.702	781241	10.702	776595	10.702	838403	10.701	834325
10.708	770653	10.708	774730	10.708	857300	10.708	846514
10.714	781612	10.714	769123	10.714	851837	10.714	835043
10.72	774724	10.72	767934	10.72	835152	10.72	837296
10.727	778283	10.727	763418	10.727	841564	10.727	835161
10.733	786337	10.733	774694	10.733	842516	10.733	833536
10.739	779914	10.739	761798	10.739	850663	10.739	834269
10.745	790847	10.745	781514	10.745	868919	10.745	831536
10.752	777218	10.752	755370	10.752	852562	10.752	825166
10.758	782721	10.758	759999	10.758	854258	10.758	833442
10.764	784580	10.764	779557	10.764	857788	10.764	821568
10.77	789227	10.77	756699	10.77	853704	10.77	821954
10.777	764873	10.777	760189	10.777	852330	10.777	823293
10.783	767526	10.783	760619	10.783	860295	10.783	823116
10.789	751961	10.789	761656	10.789	859006	10.789	812089
10.795	746941	10.795	761849	10.795	853563	10.795	815286
10.802	734672	10.802	764140	10.802	855816	10.802	831458
10.808	738796	10.808	777838	10.808	858502	10.808	815396
10.814	737871	10.814	769019	10.814	843130	10.814	807929
10.82	727250	10.82	766242	10.82	857137	10.82	821019
10.827	746960	10.827	770372	10.827	849916	10.827	808886
10.833	722163	10.833	766146	10.833	849510	10.833	797474
10.839	720796	10.839	768530	10.839	855123	10.839	803093
10.845	722008	10.846	770029	10.846	846236	10.845	806103
10.852	727000	10.852	759499	10.852	847618	10.852	822606
10.858	725945	10.858	765847	10.858	850136	10.858	811684
10.864	725686	10.864	765153	10.864	842144	10.864	818710
10.87	717228	10.871	758302	10.871	854245	10.87	813175
10.877	731903	10.877	752961	10.877	865121	10.877	827835
10.883	716496	10.883	755157	10.883	874797	10.883	849228
10.889	742994	10.889	768085	10.889	878492	10.889	880933
10.895	738540	10.896	801947	10.896	877518	10.895	889688
10.902	721297	10.902	813373	10.902	877115	10.902	906003
10.908	737638	10.908	845033	10.908	867779	10.908	900001
10.914	739353	10.914	867053	10.914	848155	10.914	897807
10.92	750769	10.921	868720	10.921	839580	10.92	887909
10.927	762427	10.927	888814	10.927	836227	10.927	863619
10.933	749150	10.933	861505	10.933	825158	10.933	837809
10.939	771992	10.939	846175	10.939	824401	10.939	837101
10.945	753860	10.946	840289	10.946	815380	10.945	809532
10.952	775308	10.952	837483	10.952	821745	10.952	796574
10.958	750000	10.958	838814	10.958	818182	10.958	803038
10.964	757147	10.964	829014	10.964	815339	10.964	815315
10.971	744997	10.971	806212	10.971	814096	10.97	795761
10.977	742184	10.977	800731	10.977	811894	10.977	782243
10.983	738691	10.983	787578	10.983	806478	10.983	793027
10.989	755405	10.989	775346	10.989	812121	10.989	789352
10.996	756619	10.996	766244	10.996	806207	10.995	780571
11.002	743775	11.002	754151	11.002	811509	11.002	776858
11.008	727040	11.008	768153	11.008	816064	11.008	786171
11.014	720406	11.014	743327	11.014	833664	11.014	778396
11.021	712469	11.021	721202	11.021	821568	11.021	776019
11.027	730361	11.027	718174	11.027	822374	11.027	783718
11.033	730972	11.033	714665	11.033	827512	11.033	778302
11.039	711993	11.039	708829	11.039	831407	11.039	776688
11.046	711497	11.046	707886	11.046	832331	11.046	775770
11.052	711323	11.052	702400	11.052	821487	11.052	773742
11.058	696203	11.058	699264	11.058	836677	11.058	770888
11.064	710781	11.064	702322	11.064	801731	11.064	777914
11.071	700835	11.071	705343	11.071	802672	11.071	788954
11.077	720041	11.077	737185	11.077	818958	11.077	784223
11.083	707871	11.083	721089	11.083	810748	11.083	777981
11.089	728338	11.089	726134	11.089	805194	11.089	772429
11.096	720652	11.096	739104	11.096	800422	11.096	773928
11.102	737584	11.102	759967	11.102	798427	11.102	768239
11.108	749590	11.108	753168	11.108	805892	11.108	766247
11.114	734738	11.114	757719	11.114	806151	11.114	771313
11.121	744415	11.121	763097	11.121	817081	11.121	773919
11.127	741075	11.127	758983	11.127	820993	11.127	776479
11.133	742954	11.133	745092	11.133	813025	11.133	770692
11.139	742643	11.14	749388	11.14	811004	11.139	770278
11.146	745331	11.146	753681	11.146	826583	11.146	766905
11.152	734012	11.152	749160	11.152	845057	11.152	791018
11.158	726700	11.158	739941	11.158	851544	11.158	778015
11.164	730586	11.165	752904	11.165	874242	11.164	770591
11.171	724220	11.171	735511	11.171	944676	11.171	774892
11.177	719412	11.177	743668	11.177	980220	11.177	776158
11.183	719341	11.183	736725	11.183	1078488	11.183	798170
11.189	725966	11.19	727860	11.19	1173291	11.189	778958
11.196	718163	11.196	736403	11.196	1256137	11.196	781752
11.202	703722	11.202	718143	11.202	1338658	11.202	772021
11.208	709923	11.208	711212	11.208	1432016	11.208	777973
11.214	699050	11.215	704636	11.215	1534359	11.214	773913
11.221	701810	11.221	704579	11.221	1598178	11.221	782946
11.227	701617	11.227	699965	11.227	1626348	11.227	764185
11.233	702587	11.233	704558	11.233	1647554	11.233	771190
11.239	693403	11.24	695820	11.24	1603839	11.239	775465
11.246	700627	11.246	692558	11.246	1540994	11.246	765487
11.252	689045	11.252	678913	11.252	1456433	11.252	750711
11.258	691295	11.258	678532	11.258	1358986	11.258	752718
11.265	686093	11.265	675536	11.265	1264842	11.264	765409
11.271	677014	11.271	680273	11.271	1197051	11.271	758472
11.277	697880	11.277	677186	11.277	1124392	11.277	747493
11.283	681983	11.283	663181	11.283	1074892	11.283	749446
11.29	681106	11.29	674602	11.29	1027967	11.289	769712
11.296	695313	11.296	664994	11.296	1037195	11.296	774853
11.302	679873	11.302	666376	11.302	1065820	11.302	749831
11.308	681911	11.308	682083	11.308	1162090	11.308	750374
11.315	684871	11.315	689943	11.315	1399778	11.315	758914
11.321	699285	11.321	718890	11.321	1771777	11.321	748908
11.327	722662	11.327	740606	11.327	2300990	11.327	774107
11.333	751291	11.333	783413	11.333	2979269	11.333	764766
11.34	790868	11.34	827110	11.34	3725502	11.34	759775
11.346	855384	11.346	885036	11.346	4426917	11.346	773503
11.352	928596	11.352	915503	11.352	5056067	11.352	781774
11.358	997546	11.358	953212	11.358	5526163	11.358	770056
11.365	1060863	11.365	986678	11.365	5845231	11.365	769401
11.371	1134837	11.371	988218	11.371	6110827	11.371	787587
11.377	1164698	11.377	1015802	11.377	6137178	11.377	795724
11.383	1189421	11.383	1015162	11.383	5956081	11.383	779965
11.39	1186037	11.39	1012019	11.39	5483238	11.39	785902
11.396	1165816	11.396	989350	11.396	4907965	11.396	793813
11.402	1131045	11.402	977474	11.402	4322561	11.402	798472
11.408	1094988	11.408	959497	11.408	3703682	11.408	783441
11.415	1030797	11.415	916089	11.415	3147210	11.415	772490
11.421	978053	11.421	895980	11.421	2690564	11.421	766676
11.427	925550	11.427	865284	11.427	2337421	11.427	762281
11.433	872463	11.434	847125	11.434	2033353	11.433	769857
11.44	835033	11.44	842011	11.44	1778374	11.44	750554
11.446	800215	11.446	814696	11.446	1575500	11.446	739041
11.452	762141	11.452	793863	11.452	1367035	11.452	736605
11.458	739976	11.459	776573	11.459	1177883	11.458	740730
11.465	737847	11.465	778011	11.465	1030717	11.465	733919
11.471	712278	11.471	742844	11.471	907014	11.471	732589
11.477	700810	11.477	725781	11.477	825498	11.477	717612
11.483	700626	11.484	738027	11.484	761652	11.483	739583
11.49	702194	11.49	703380	11.49	760256	11.49	733261
11.496	699675	11.496	684376	11.496	752907	11.496	710679
11.502	700133	11.502	686281	11.502	815744	11.502	735657
11.508	704789	11.509	681465	11.509	887260	11.508	727341
11.515	698230	11.515	686916	11.515	1013832	11.515	728357
11.521	697302	11.521	695406	11.521	1199951	11.521	738847
11.527	720457	11.527	709563	11.527	1435264	11.527	742516
11.533	728174	11.534	729604	11.534	1700883	11.533	736050
11.54	740328	11.54	741413	11.54	1972722	11.54	733959
11.546	759395	11.546	756509	11.546	2241298	11.546	747651
11.552	801350	11.552	764789	11.552	2544711	11.552	745804
11.559	814653	11.559	770479	11.559	2755428	11.558	743119
11.565	807031	11.565	768786	11.565	2902734	11.565	753520
11.571	818126	11.571	782231	11.571	2897865	11.571	749384
11.577	813739	11.577	774849	11.577	2790300	11.577	745396
11.584	820397	11.584	775004	11.584	2550996	11.583	730967
11.59	802014	11.59	757567	11.59	2303379	11.59	725225
11.596	808968	11.596	743774	11.596	2036691	11.596	720060
11.602	796839	11.602	737039	11.602	1770226	11.602	710410
11.609	769950	11.609	719768	11.609	1524172	11.609	713331
11.615	749736	11.615	706003	11.615	1332800	11.615	709003
11.621	728686	11.621	712169	11.621	1133759	11.621	707545
11.627	722940	11.627	703466	11.627	980296	11.627	718065
11.634	710097	11.634	688876	11.634	888382	11.634	701354
11.64	682829	11.64	690109	11.64	797229	11.64	714061
11.646	681277	11.646	679791	11.646	723474	11.646	709671
11.652	695188	11.652	689033	11.652	701540	11.652	698366
11.659	675685	11.659	700888	11.659	680774	11.659	708227
11.665	669045	11.665	700992	11.665	679056	11.665	703239
11.671	665039	11.671	702082	11.671	673885	11.671	698096
11.677	673900	11.677	703913	11.677	674638	11.677	703513
11.684	676432	11.684	708111	11.684	679011	11.684	695856
11.69	682423	11.69	711026	11.69	675032	11.69	692775
11.696	682526	11.696	723044	11.696	687155	11.696	713929
11.702	696195	11.702	712794	11.702	671071	11.702	701601
11.709	706187	11.709	702737	11.709	679200	11.709	688555
11.715	700596	11.715	705844	11.715	677033	11.715	687254
11.721	708023	11.721	713405	11.721	668991	11.721	690014
11.727	705519	11.728	706184	11.728	681154	11.727	691751
11.734	707932	11.734	685773	11.734	679888	11.734	695175
11.74	729505	11.74	699418	11.74	678713	11.74	694676
11.746	728841	11.746	710545	11.746	670157	11.746	713669
11.752	746747	11.753	697278	11.753	670832	11.752	687399
11.759	787447	11.759	707992	11.759	674020	11.759	689646
11.765	820013	11.765	741785	11.765	673943	11.765	696711
11.771	861952	11.771	788324	11.771	675628	11.771	702794
11.777	917783	11.778	856050	11.778	673818	11.777	702300
11.784	921338	11.784	914641	11.784	666736	11.784	685298
11.79	896958	11.79	975695	11.79	685702	11.79	682907
11.796	853804	11.796	988111	11.796	669365	11.796	690067
11.802	802801	11.803	965091	11.803	671943	11.802	683448
11.809	759856	11.809	920339	11.809	672521	11.809	687669
11.815	752976	11.815	862023	11.815	668294	11.815	679200
11.821	733494	11.821	812320	11.821	676860	11.821	683811
11.827	723969	11.828	790163	11.828	667278	11.827	687948
11.834	735091	11.834	759078	11.834	671237	11.834	670609
11.84	720734	11.84	750070	11.84	681985	11.84	682005
11.846	742427	11.846	743442	11.846	700796	11.846	683853
11.853	733820	11.853	757054	11.853	704923	11.852	679688
11.859	726013	11.859	758967	11.859	696639	11.859	675897
11.865	713925	11.865	747032	11.865	709269	11.865	677647
11.871	715679	11.871	759452	11.871	742830	11.871	671073
11.878	718831	11.878	784566	11.878	815370	11.877	675294
11.884	706290	11.884	805998	11.884	915425	11.884	675073
11.89	722182	11.89	831932	11.89	1041109	11.89	669279
11.896	742068	11.896	867515	11.896	1259226	11.896	691513
11.903	758790	11.903	882079	11.903	1513559	11.903	697778
11.909	808578	11.909	928430	11.909	1870577	11.909	683179
11.915	852873	11.915	966194	11.915	2262085	11.915	678831
11.921	918071	11.921	1004945	11.921	2730380	11.921	677684
11.928	999256	11.928	1063286	11.928	3152230	11.928	669745
11.934	1070574	11.934	1115764	11.934	3467395	11.934	669689
11.94	1143349	11.94	1141899	11.94	3667785	11.94	672657
11.946	1206319	11.946	1158925	11.946	3687930	11.946	682467
11.953	1242170	11.953	1178990	11.953	3562138	11.953	674328
11.959	1245045	11.959	1166798	11.959	3320107	11.959	685625
11.965	1230239	11.965	1143150	11.965	2970410	11.965	678276
11.971	1180336	11.971	1104537	11.971	2528593	11.971	675090
11.978	1107279	11.978	1065671	11.978	2023542	11.978	676804
11.984	1042846	11.984	993354	11.984	1587912	11.984	671719
11.99	956932	11.99	962500	11.99	1274039	11.99	670750
11.996	917708	11.996	957832	11.996	1033799	11.996	684470
12.003	896797	12.003	949840	12.003	874252	12.003	676399
12.009	892061	12.009	985888	12.009	782983	12.009	676438
12.015	919941	12.015	1056860	12.015	763909	12.015	671318
12.021	974810	12.022	1154512	12.022	747568	12.021	690068
12.028	1042835	12.028	1255375	12.028	781187	12.028	680483
12.034	1105766	12.034	1345170	12.034	824138	12.034	687756
12.04	1205325	12.04	1450815	12.04	911682	12.04	685866
12.046	1273615	12.047	1547172	12.047	1044355	12.046	676636
12.053	1332399	12.053	1595094	12.053	1238381	12.053	678847
12.059	1392549	12.059	1608840	12.059	1497610	12.059	692827
12.065	1404489	12.065	1607599	12.065	1859131	12.065	715351
12.071	1400526	12.072	1579142	12.072	2276673	12.071	732213
12.078	1359033	12.078	1527444	12.078	2698274	12.078	771350
12.084	1308587	12.084	1433267	12.084	3112255	12.084	798507
12.09	1217200	12.09	1328617	12.09	3447221	12.09	822251
12.096	1146358	12.097	1237620	12.097	3673014	12.096	849668
12.103	1068789	12.103	1139605	12.103	3716677	12.103	854344
12.109	989074	12.109	1043259	12.109	3595449	12.109	847485
12.115	932087	12.115	987265	12.115	3401394	12.115	830623
12.121	885969	12.122	924208	12.122	3102537	12.121	816560
12.128	855210	12.128	905827	12.128	2826626	12.128	772159
12.134	830328	12.134	872533	12.134	2483534	12.134	742310
12.14	821902	12.14	872702	12.14	2210750	12.14	724402
12.147	796661	12.147	866451	12.147	1937440	12.146	707572
12.153	799555	12.153	857208	12.153	1748023	12.153	709533
12.159	772632	12.159	839371	12.159	1605558	12.159	681175
12.165	762282	12.165	805573	12.165	1498665	12.165	669137
12.172	748048	12.172	786931	12.172	1424485	12.171	662117
12.178	739072	12.178	770709	12.178	1393975	12.178	665526
12.184	721401	12.184	739014	12.184	1359979	12.184	664042
12.19	708851	12.19	716280	12.19	1325290	12.19	654697
12.197	724326	12.197	695797	12.197	1295463	12.197	656831
12.203	701105	12.203	698976	12.203	1268359	12.203	658287
12.209	686997	12.209	667441	12.209	1205944	12.209	665797
12.215	675482	12.215	667383	12.215	1135248	12.215	658536
12.222	669586	12.222	671381	12.222	1050154	12.222	655648
12.228	673586	12.228	661620	12.228	952110	12.228	648628
12.234	665667	12.234	657469	12.234	865845	12.234	654379
12.24	668691	12.24	657809	12.24	825549	12.24	664674
12.247	671260	12.247	665840	12.247	772335	12.247	652859
12.253	656237	12.253	669359	12.253	729369	12.253	670577
12.259	642436	12.259	670583	12.259	722918	12.259	683509
12.265	661573	12.265	676136	12.265	716897	12.265	684461
12.272	665902	12.272	680163	12.272	739603	12.272	707370
12.278	674393	12.278	689343	12.278	724944	12.278	705026
12.284	676407	12.284	693233	12.284	739005	12.284	710168
12.29	683463	12.29	683544	12.29	714115	12.29	697980
12.297	679657	12.297	681510	12.297	695128	12.297	696587
12.303	678095	12.303	702176	12.303	683778	12.303	687004
12.309	668587	12.309	687009	12.309	692934	12.309	680432
12.315	657014	12.316	681801	12.316	680545	12.315	664850
12.322	656499	12.322	668917	12.322	662197	12.322	661987
12.328	625721	12.328	661090	12.328	653406	12.328	663109
12.334	638902	12.334	644203	12.334	651234	12.334	646844
12.34	619475	12.341	642137	12.341	632701	12.34	650466
12.347	613699	12.347	630415	12.347	646747	12.347	637255
12.353	607981	12.353	637227	12.353	638799	12.353	650292
12.359	603539	12.359	619528	12.359	635508	12.359	635590
12.365	613012	12.366	620200	12.366	614533	12.365	636812
12.372	600370	12.372	625287	12.372	615253	12.372	629223
12.378	592719	12.378	638006	12.378	635715	12.378	641696
12.384	600992	12.384	644144	12.384	614248	12.384	628192
12.39	594771	12.391	664568	12.391	618003	12.39	646881
12.397	594917	12.397	683603	12.397	615908	12.397	627578
12.403	600086	12.403	708661	12.403	611699	12.403	612250
12.409	613523	12.409	719407	12.409	612560	12.409	617265
12.415	601182	12.416	737193	12.416	617411	12.415	628918
12.422	602351	12.422	770203	12.422	611184	12.422	615487
12.428	603789	12.428	788460	12.428	617060	12.428	623033
12.434	614210	12.434	836989	12.434	618787	12.434	622160
12.441	623593	12.441	870773	12.441	628138	12.44	618932
12.447	632388	12.447	904604	12.447	625555	12.447	608254
12.453	633161	12.453	937005	12.453	632216	12.453	621099
12.459	660580	12.459	944215	12.459	625014	12.459	625694
12.466	642728	12.466	940496	12.466	640094	12.465	614609
12.472	642090	12.472	916927	12.472	636379	12.472	612871
12.478	641934	12.478	856703	12.478	628481	12.478	616452
[truncated: 4,047 more rows]

## Sheet: Figure 2e
No Protein	TIC	IolG	TIC	MosB	TIC	MosB-IolG	TIC	Standards	TIC
[truncated: 4,750 more rows]

[truncated: 8 more sheets: Figure 2f, Figure 3a, Figure 3b, Supplemental Figure 5b, Supplemental Figure 7, Supplemental Figure 8a, Supplemental Figure 10, Supplemental Figure 11a]
